# Supplementary material for: Molecular alterations induced by a high-fat high-fiber diet in porcine adipose tissues: variations according to the anatomical fat location
Source: BMC Genomics. 2016 Feb 18;17:120. doi: 10.1186/s12864-016-2438-3 (PMC4758018; doi:10.1186/s12864-016-2438-3)
Supplement: Additional file 1: Table S1. — List of differentially expressed probes commonly regulated by diets across perirenal and subcutaneous adipose tissues. (XLSX 207 kb) [file 12864_2016_2438_MOESM1_ESM.xlsx]

## Sheet: Feuil1
ADDITIONAL FILE 1: Table S1
List of differentially expressed probes commonly regulated by diets across perirenal and subcutaneous adipose tissues
Gene symbol	Gene name		Probe name	correlation with Dim1		PRAT				SCAT
					Fold change HF/LF	raw p value	corrected p BH		Fold change HF/LF	raw p value	corrected p BH
	Genes up-regulated in LF diet
TMEM245	transmembrane protein 245		A_72_P029426	0.91275	-1.67937	<0.01	4.38716e-10		-1.4618	<0.01	3.00833e-05
UBE2L3	ubiquitinconjugating enzyme E2L 3		A_72_P520537	0.900079	-1.27774	<0.01	1.25957e-07		-1.14755	<0.01	0.00124426
UBE2L3	ubiquitinconjugating enzyme E2L 3		A_72_P587021	0.886429	-1.25064	<0.01	9.4894e-08		-1.14775	<0.01	0.00431881
PCBD1	pterin4 alphacarbinolamine dehydratase/dimerization cofactor of hepatocyte nuclear factor 1 alpha		A_72_P154391	0.885574	-1.7258	<0.01	6.87834e-08		-1.33013	<0.01	0.00298549
TTC7B	tetratricopeptide repeat domain 7B		A_72_P170591	0.885064	-1.62028	<0.01	2.39002e-08		-1.29506	<0.01	0.00182278
No name	rdbla0138_j5y1 bla cDNA 5 mRNA sequence EV879527		A_72_P131231	0.884746	-1.32904	<0.01	3.08783e-07		-1.17627	<0.01	0.00331972
BCAS2	breast carcinoma amplified sequence 2		A_72_P567679	0.882204	-1.25893	<0.01	1.3322e-07		-1.11376	<0.01	0.0650593
TMEM245	transmembrane protein 245		O14274	0.880441	-1.71892	<0.01	1.91121e-08		-1.5047	<0.01	4.16673e-06
PCBD1	pterin4 alphacarbinolamine dehydratase/dimerization cofactor of hepatocyte nuclear factor 1 alpha		A_72_P489412	0.878902	-1.71696	<0.01	9.4894e-08		-1.35631	<0.01	0.00093598
MRPL35	mitochondrial ribosomal protein L35		A_72_P315623	0.877656	-1.35125	<0.01	2.72145e-07		-1.24425	<0.01	0.00345603
C11orf73	chromosome 11 open reading frame 73		O12340	0.875774	-1.23157	<0.01	1.20076e-06		-1.11562	<0.01	0.0350889
PCBD1	similar to pterin4 alphacarbinolamine dehydratase/dimerization cofactor of hepatocyte nuclear factor 1 alpha		A_72_P205732	0.875567	-1.73692	<0.01	9.4894e-08		-1.38771	<0.01	0.000372649
BCAS2	breast carcinoma amplified sequence 2		A_72_P576749	0.873866	-1.26771	<0.01	2.14808e-07		-1.11585	<0.01	0.0418643
KPNA1	karyopherin alpha 1 importin alpha 5		O10999	0.873857	-1.32525	<0.01	5.73981e-07		-1.23397	<0.01	0.000165444
TXNRD1	thioredoxin reductase 1		A_72_P009866	0.873751	-1.40986	<0.01	1.10106e-06		-1.4215	<0.01	6.03926e-05
BCAS2	breast carcinoma amplified sequence 2		A_72_P592659	0.873263	-1.24719	<0.01	1.44105e-07		-1.12311	<0.01	0.0355266
TCEB1	Similar totranscription elongation factor B SIII polypeptide 1 15kDa elongin C		A_72_P645545	0.871706	-1.30513	<0.01	9.51869e-07		-1.17724	<0.01	0.000661138
TCEB1	Similar totranscription elongation factor B SIII polypeptide 1 15kDa elongin C		A_72_P650106	0.870422	-1.30374	<0.01	9.7287e-07		-1.17611	<0.01	0.000456604
TCEB1	Similar totranscription elongation factor B SIII polypeptide 1 15kDa elongin C		A_72_P591099	0.869553	-1.28812	<0.01	1.78572e-06		-1.17257	<0.01	0.000469228
BCAS2	breast carcinoma amplified sequence 2		A_72_P556970	0.869543	-1.248	<0.01	3.08234e-07		-1.10502	<0.01	0.0650716
TCEB1	Similar totranscription elongation factor B SIII polypeptide 1 15kDa elongin C		A_72_P545746	0.867687	-1.29242	<0.01	5.95919e-07		-1.16585	<0.01	0.0150445
PCBD1	pterin4 alphacarbinolamine dehydratase/dimerization cofactor of hepatocyte nuclear factor 1 alpha		A_72_P641905	0.866843	-1.74814	<0.01	9.4894e-08		-1.30664	<0.01	0.00395329
TCEB1	Similar totranscription elongation factor B SIII polypeptide 1 15kDa elongin C		A_72_P671440	0.864921	-1.31191	<0.01	1.13811e-06		-1.18408	<0.01	0.000598394
PI4KA	phosphatidylinositol 4kinase catalytic alpha		A_72_P119596	0.861343	-1.22488	<0.01	1.11035e-07		-1.14123	<0.01	0.00542236
PCBD1	pterin4 alphacarbinolamine dehydratase/dimerization cofactor of hepatocyte nuclear factor 1 alpha		O5172	0.859282	-1.72679	<0.01	1.40689e-07		-1.3762	<0.01	0.000473086
TCEB1	Similar totranscription elongation factor B SIII polypeptide 1 15kDa elongin C		O14119	0.856925	-1.30029	<0.01	4.63485e-07		-1.11608	<0.01	0.0293674
UBE2G1	ubiquitinconjugating enzyme E2G 1		A_72_P126291	0.856129	-1.3096	<0.01	9.19103e-07		-1.26737	<0.01	0.00107999
HOMER2	homer homolog 2 Drosophila		A_72_P352623	0.855086	-2.21243	<0.01	8.74102e-08		-1.51597	<0.01	0.00151629
DCAF6	DDB1 and CUL4 associated factor 6		A_72_P579177	0.854941	-1.31322	<0.01	6.66267e-07		-1.13874	<0.01	0.0560787
KPNA1	karyopherin alpha 1 importin alpha 5		A_72_P051851	0.853558	-1.31638	<0.01	6.19619e-07		-1.23977	<0.01	0.000168714
HOMER2	Similar tohomer homolog 2 Drosophila		A_72_P695063	0.853197	-2.03499	<0.01	9.4894e-08		-1.45324	<0.01	0.00460713
TCEB1	Similar totranscription elongation factor B SIII polypeptide 1 15kDa elongin C		A_72_P118941	0.852703	-1.28846	<0.01	3.19908e-06		-1.17197	<0.01	0.000828068
C10orf35	chromosome 10 open reading frame 35		A_72_P370743	0.852136	-2.60593	<0.01	5.61123e-08		-1.53538	<0.01	0.00195628
No name	signal recognition particle 9 kDa proteinlike		A_72_P199327	0.850725	-1.19653	<0.01	9.00934e-07		-1.16096	<0.01	0.00366329
HOMER2	homer homolog 2 Drosophila		A_72_P542993	0.84956	-1.92788	<0.01	1.25957e-07		-1.38612	<0.01	0.00637907
PAPOLA	polyA polymerase alpha		A_72_P178296	0.847523	-1.21052	<0.01	1.63731e-06		-1.12823	<0.01	0.0443547
DCAF6	DDB1 and CUL4 associated factor 6		O10392	0.847223	-1.31426	<0.01	5.73981e-07		-1.14819	<0.01	0.0427932
TXNRD1	thioredoxin reductase 1		A_72_P455657	0.844695	-1.39626	<0.01	1.82004e-06		-1.42054	<0.01	0.000459241
TXNRD1	thioredoxin reductase 1		A_72_P009866	0.84454	-1.40986	<0.01	1.10106e-06		-1.4215	<0.01	6.03926e-05
No name	cXADRlike membrane proteinlike LOC100512427 mRNA		A_72_P195542	0.844204	-1.809	<0.01	3.13003e-06		-1.38983	<0.01	0.00858745
HOMER2	Similar tohomer homolog 2 Drosophila		A_72_P647163	0.84385	-2.39365	<0.01	1.3322e-07		-1.59257	<0.01	0.00358228
No name	No Description		A_72_P329583	0.843517	-1.38741	<0.01	1.3322e-07		-1.311	<0.01	0.000117497
No name	cytochrome c oxidase subunit VIa polypeptide 1 SourceRefSeq peptideAccNP_001177150 ENSSSCT00000010859		A_72_P488336	0.842416	-1.33053	<0.01	9.33557e-07		-1.20791	<0.01	0.0130493
PDHA2	pyruvate dehydrogenase lipoamide alpha 2		A_72_P513752	0.842005	-1.43727	<0.01	1.44105e-07		-1.23043	<0.01	0.0121411
No name	Rep Tolllike receptor 2 Mus musculus Mouse partial 3 TC520821		A_72_P163051	0.841291	-1.46083	<0.01	1.20936e-06		-1.49788	<0.01	5.26424e-05
NUP50	nucleoporin 50kDa		O7907	0.84076	-1.17439	<0.01	7.29133e-05		-1.22438	<0.01	2.38148e-05
GLCE	glucuronic acid epimerase		A_72_P333833	0.840488	-1.75731	<0.01	3.13414e-07		-1.41332	<0.01	6.31098e-05
CISD1	CDGSH iron sulfur domain 1		A_72_P607713	0.840178	-1.51492	<0.01	1.3322e-07		-1.31806	<0.01	0.000456604
No name	Rep Tolllike receptor 2 Mus musculus Mouse partial 3 TC520821		A_72_P163051	0.839503	-1.46083	<0.01	1.20936e-06		-1.49788	<0.01	5.26424e-05
GLCE	glucuronic acid epimerase		A_72_P073271	0.8389	-1.77019	<0.01	2.92848e-07		-1.31768	<0.01	0.00479893
TMEM70	transmembrane protein 70		A_72_P711563	0.838171	-1.23561	<0.01	9.4894e-08		-1.15329	<0.01	0.00320425
DERL1	derlin 1		O13142	0.837487	-1.36121	<0.01	1.13572e-06		-1.40734	<0.01	0.00040706
RAP1GDS1	RAP1 GTPGDP dissociation stimulator 1		A_72_P193197	0.836959	-1.28072	<0.01	1.69884e-05		-1.21463	<0.01	0.00313872
EIF3J	eukaryotic translation initiation factor 3 subunit J		O8804	0.836159	-1.13839	<0.01	0.000547527		-1.15404	<0.01	2.62767e-05
BLOC1S2	biogenesis of lysosomal organelles complex1 subunit 2		O12450	0.835899	-1.3202	<0.01	2.07233e-06		-1.15265	<0.01	0.0507306
AKR1B1	aldoketo reductase family 1 member B1 aldose reductase		A_72_P232307	0.835545	-1.45881	<0.01	1.58041e-06		-1.25659	<0.01	0.0118933
CD164	CD164 molecule sialomucin		A_72_P564719	0.834735	-1.46415	<0.01	9.4894e-08		-1.32192	<0.01	0.00159762
PAPOLA	polyA polymerase alpha		A_72_P098806	0.834425	-1.19733	<0.01	4.14863e-07		-1.13196	<0.01	0.0588013
DNAJA2	DnaJ Hsp40 homolog subfamily A member 2		O10968	0.834421	-1.31039	<0.01	9.94172e-06		-1.20725	<0.01	9.64465e-05
HOMER2	homer homolog 2 Drosophila		A_72_P477571	0.833769	-2.2608	<0.01	1.40689e-07		-1.54167	<0.01	0.0066661
CISD1	CDGSH iron sulfur domain 1		A_72_P560709	0.833312	-1.50585	<0.01	1.3322e-07		-1.32144	<0.01	0.000385734
CISD1	CDGSH iron sulfur domain 1		A_72_P031176	0.833305	-1.52113	<0.01	9.4894e-08		-1.30766	<0.01	0.00022036
PI4KAP2	phosphatidylinositol 4kinase catalytic alpha pseudogene 2		A_72_P669496	0.831899	-1.22343	<0.01	2.76757e-07		-1.15881	<0.01	0.00869634
LEP	leptin		A_72_P442233	0.831302	-1.73582	<0.01	3.65269e-06		-1.51811	<0.01	0.00211921
PLEKHA8P1	pleckstrin homology domain containing family A member 8 pseudogene 1		A_72_P299149	0.830003	-1.3115	<0.01	1.46651e-06		-1.1723	<0.01	0.0040851
No name	mitochondrial ribosomal protein L19		A_72_P227832	0.829636	-1.24838	<0.01	3.09865e-07		-1.20506	<0.01	0.00123904
NUP50	nucleoporin 50kDa		A_72_P205937	0.829481	-1.17796	<0.01	0.000877758		-1.22445	<0.01	3.18539e-05
COQ10B	coenzyme Q10 homolog B S cerevisiae		O14540	0.829182	-1.27174	<0.01	1.41877e-06		-1.22001	<0.01	0.0013897
CISD1	CDGSH iron sulfur domain 1		A_72_P489751	0.828426	-1.53105	<0.01	1.00914e-07		-1.33113	<0.01	0.000535635
ADRBK2	adrenergic beta receptor kinase 2		A_72_P350493	0.828424	-1.4697	<0.01	5.56744e-06		-1.22975	<0.01	0.0157066
HOMER2	Similar tohomer homolog 2 Drosophila		A_72_P694717	0.828159	-1.973	<0.01	2.39075e-07		-1.39436	<0.01	0.00351478
TXNRD1	thioredoxin reductase 1		O14115	0.828022	-1.38968	<0.01	3.08873e-06		-1.38817	<0.01	0.00120039
C3orf78	Similar tochromosome 3 open reading frame 78		O1247	0.827014	-1.74577	<0.01	4.88133e-06		-1.33621	<0.01	0.000291218
COPS5	COP9 constitutive photomorphogenic homolog subunit 5 Arabidopsis		O10645	0.826509	-1.196	<0.01	2.35789e-05		-1.12122	<0.01	0.0253612
AQP11	aquaporin 11		A_72_P177746	0.826293	-1.68377	<0.01	1.10015e-06		-1.40268	<0.01	0.0045059
ATF4	activating transcription factor 4 taxresponsive enhancer element B67		O139	0.82604	-1.28503	<0.01	6.47013e-05		-1.24717	<0.01	6.38389e-05
FAM190B	family with sequence similarity 190 member B		A_72_P636038	0.825966	-1.41455	<0.01	4.81917e-07		-1.22768	<0.01	0.000564586
CISD1	CDGSH iron sulfur domain 1		A_72_P694878	0.825831	-1.53139	<0.01	1.67894e-07		-1.35202	<0.01	9.49299e-05
No name	similar to CDGSH iron sulfur domain 1		A_72_P072416	0.825589	-1.51092	<0.01	1.7987e-07		-1.31969	<0.01	0.00032808
CD164	CD164 molecule sialomucin		A_72_P381058	0.82558	-1.46239	<0.01	1.05364e-07		-1.32927	<0.01	0.000788634
COQ10B	coenzyme Q10 homolog B S cerevisiae		A_72_P507873	0.823907	-1.26974	<0.01	2.5838e-06		-1.22425	<0.01	0.00263887
MRPS10	mitochondrial ribosomal protein S10		A_72_P063376	0.823302	-1.15189	<0.01	2.88367e-05		-1.12913	<0.01	0.00405582
CD164	CD164 molecule sialomucin		gi|115546512|dbj|AK231031.1|	0.822772	-1.44192	<0.01	1.25957e-07		-1.31816	<0.01	0.00197206
ENY2	enhancer of yellow 2 homolog Drosophila		A_72_P287254	0.8227	-1.24502	<0.01	3.13414e-07		-1.12455	<0.01	0.00549931
RNF130	ring finger protein 130		O11531	0.822569	-1.2495	<0.01	3.69325e-07		-1.16335	<0.01	0.0337611
PDHA1	pyruvate dehydrogenase lipoamide alpha 1		A_72_P645767	0.820543	-1.40342	<0.01	1.46651e-06		-1.214	<0.01	0.0415666
No name	DNAdirected RNA polymerase III subunit RPC10like LOC100521261 mRNA		A_72_P345208	0.820316	-1.21247	<0.01	2.42683e-06		-1.10184	<0.01	0.0674355
REV1	REV1 polymerase DNA directed		A_72_P282749	0.819948	-1.22819	<0.01	1.40595e-05		-1.12462	<0.01	0.0465973
SULT2A1	sulfotransferase family cytosolic 2A dehydroepiandrosterone DHEApreferring member 1		A_72_P459255	0.819791	-3.5957	<0.01	3.13414e-07		-1.7033	<0.01	0.0223674
PI4KA	phosphatidylinositol 4kinase catalytic alpha		A_72_P544197	0.818958	-1.20648	<0.01	1.13572e-06		-1.16848	<0.01	0.000344717
ADIPOR2	adiponectin receptor 2		O13159	0.81811	-1.2944	<0.01	1.0885e-05		-1.18956	<0.01	0.00345603
YWHAG	tyrosine 3monooxygenase/tryptophan 5monooxygenase activation protein gamma polypeptide		A_72_P150391	0.817735	-1.34573	<0.01	9.49118e-07		-1.32106	<0.01	0.000168714
GTF2E2	general transcription factor IIE polypeptide 2 beta 34kDa		O9263	0.817383	-1.21624	<0.01	5.59352e-06		-1.11473	<0.01	0.0625504
No name	mRNA cloneTHY010066F10 expressed in thymus AK239139		A_72_P339173	0.817077	-1.18415	<0.01	4.2063e-06		-1.14901	<0.01	4.197e-05
TMEM70	transmembrane protein 70		A_72_P724928	0.816978	-1.24237	<0.01	4.76341e-07		-1.18323	<0.01	0.00699155
ATL2	atlastin GTPase 2		O13736	0.816736	-1.39772	<0.01	4.20961e-07		-1.32605	<0.01	0.000837842
TIMM23B	translocase of inner mitochondrial membrane 23 homolog B yeast		A_72_P489697	0.816331	-1.33934	<0.01	8.50733e-07		-1.14909	<0.01	0.0322342
TIMM23	similar to Mitochondrial import inner membrane translocase subunit Tim23		A_72_P170916	0.816327	-1.37256	<0.01	3.62165e-07		-1.20238	<0.01	0.0136973
PTGDS	prostaglandin D2 synthase 21kDa brain		A_72_P223832	0.815876	-6.59335	<0.01	2.04835e-07		-2.40863	<0.01	5.16428e-05
SEPT11	septin 11		A_72_P123851	0.81525	-1.36113	<0.01	2.34819e-06		-1.40681	<0.01	6.03174e-05
No name	BX676088 library scac cDNA clone scac0036k11 3prim mRNA sequence BX676088		A_72_P268399	0.814857	-1.16638	<0.01	2.95012e-06		-1.17501	<0.01	0.000657956
No name	BX919950 library scan cDNA clone scan0008b11 5prim mRNA sequence BX919950		A_72_P319188	0.814547	-1.65117	<0.01	1.2267e-06		-1.32221	<0.01	0.0375429
MRPS30	mitochondrial ribosomal protein S30		A_72_P059321	0.814055	-1.23688	<0.01	1.53215e-05		-1.19093	<0.01	0.00181424
TWF1	twinfilin actinbinding protein homolog 1 Drosophila		A_72_P002376	0.813887	-1.27088	<0.01	1.3322e-07		-1.13515	<0.01	0.0104268
CISD1	CDGSH iron sulfur domain 1		A_72_P626049	0.81371	-1.5055	<0.01	3.13414e-07		-1.31892	<0.01	0.000185319
FAM190B	family with sequence similarity 190 member B		A_72_P552476	0.813338	-1.27207	<0.01	2.04835e-07		-1.13702	<0.01	0.00254919
TMEM245	transmembrane protein 245		O14274	0.813205	-1.71892	<0.01	1.91121e-08		-1.5047	<0.01	4.16673e-06
GSK3B	glycogen synthase kinase 3 beta		A_72_P611953	0.813132	-1.29998	<0.01	1.18987e-06		-1.17042	<0.01	0.0016289
GLCE	glucuronic acid epimerase		A_72_P509385	0.812944	-1.5531	<0.01	9.7287e-07		-1.27157	<0.01	0.0143337
CISD1	CDGSH iron sulfur domain 1		A_72_P549931	0.812337	-1.50978	<0.01	5.82247e-07		-1.34122	<0.01	6.76737e-05
TIMM23B	translocase of inner mitochondrial membrane 23 homolog B yeast		A_72_P499788	0.811666	-1.33916	<0.01	2.28846e-06		-1.19199	<0.01	0.0124058
BRP44	brain protein 44		A_72_P210232	0.811397	-1.64005	<0.01	1.00966e-05		-1.25806	<0.01	0.0675698
PVRL2	poliovirus receptorrelated 2 herpesvirus entry mediator B		O9416	0.810337	-1.33933	<0.01	1.44925e-05		-1.26907	<0.01	0.00378975
No name	replication protein A 14 kDa subunitlike		A_72_P059581	0.810168	-1.31036	<0.01	1.90529e-06		-1.25372	<0.01	0.00296014
DERL1	derlin 1		A_72_P473388	0.8101	-1.31488	<0.01	3.42782e-06		-1.2472	<0.01	0.0026118
CHCHD1	coiledcoilhelixcoiledcoilhelix domain containing 1		A_72_P717628	0.810076	-1.17325	<0.01	1.36794e-06		-1.12207	<0.01	0.0461377
HABP4	hyaluronan binding protein 4		O560	0.81	-1.46506	<0.01	6.54965e-07		-1.33902	<0.01	0.000172965
PTGDS	prostaglandin D2 synthase 21kDa brain		O9061	0.809784	-6.59	<0.01	2.51762e-07		-2.40991	<0.01	6.30758e-05
PEX13	peroxisomal biogenesis factor 13		A_72_P211647	0.809236	-1.315	<0.01	4.76341e-07		-1.2239	<0.01	4.197e-05
No name	vacuolar protein sorting 29 homolog S cerevisiae		A_72_P019696	0.809154	-1.18262	<0.01	1.83242e-06		-1.10595	<0.01	0.0144649
C10orf76	chromosome 10 open reading frame 76		O13454	0.808318	-1.22066	<0.01	3.4009e-06		-1.1588	<0.01	0.00253369
LITAF	lipopolysaccharideinduced TNF factor		O4949	0.807846	-1.46063	<0.01	1.00918e-05		-1.37012	<0.01	0.000187446
No name	No Description		A_72_P114971	0.807649	-1.41229	<0.01	3.27467e-07		-1.30793	<0.01	4.1224e-05
ADIPOR2	adiponectin receptor 2		A_72_P016016	0.807564	-1.29409	<0.01	1.55644e-05		-1.1892	<0.01	0.00389409
No name	No Description		A_72_P301874	0.807461	-2.15714	<0.01	9.19103e-07		-1.77249	<0.01	0.000308849
DNMBP	dynamin binding protein		O7443	0.807361	-1.27254	<0.01	0.000714701		-1.29608	<0.01	8.77084e-05
UBE2D2	ubiquitinconjugating enzyme E2D 2		A_72_P318403	0.807325	-1.2508	<0.01	2.4125e-05		-1.13023	<0.01	0.00733579
No name	Mitochondrial fission regulator 1like LOC100522611MRNA		A_72_P126021	0.807092	-1.43099	<0.01	4.64028e-06		-1.20486	<0.01	0.0723337
PEX13	peroxisomal biogenesis factor 13		A_72_P211647	0.806985	-1.315	<0.01	4.76341e-07		-1.2239	<0.01	4.197e-05
CISD1	CDGSH iron sulfur domain 1		A_72_P662636	0.806859	-1.50409	<0.01	6.87183e-07		-1.33763	<0.01	6.93287e-05
ATF4	activating transcription factor 4 taxresponsive enhancer element B67		A_72_P644140	0.806555	-1.35568	<0.01	4.63213e-05		-1.22429	<0.01	0.00816923
PSME3	proteasome prosome macropain activator subunit 3 PA28 gamma Ki		gi|47523753|ref|NM_214348.1|	0.806466	-1.28034	<0.01	6.73877e-06		-1.15644	<0.01	0.0650154
ABCB7	ATPbinding cassette subfamily B MDR/TAP member 7		A_72_P466163	0.806239	-1.18378	<0.01	6.42693e-07		-1.12368	<0.01	0.0151728
No name	pantothenate kinase 3		A_72_P193347	0.806062	-1.82958	<0.01	7.38419e-06		-1.31374	<0.01	0.0267877
CD164	CD164 molecule sialomucin		A_72_P502901	0.805734	-1.4723	<0.01	1.3322e-07		-1.34479	<0.01	0.000495013
SNAPIN	SNAPassociated protein		gi|52351869|gb|AY610287.1|	0.805708	-1.25376	<0.01	5.31063e-06		-1.17044	<0.01	0.0148591
CWF19L1	CWF19like 1 cell cycle control S pombe		A_72_P212947	0.805576	-1.29884	<0.01	1.36686e-06		-1.2018	<0.01	5.16428e-05
ARHGAP22	Rho GTPase activating protein 22		A_72_P189221	0.80507	-1.50526	<0.01	3.61702e-05		-1.39707	<0.01	0.00103611
VDAC1	voltagedependent anion channel 1		A_72_P114441	0.804887	-1.44477	<0.01	2.8635e-06		-1.22942	<0.01	0.013378
IRAK2	interleukin1 receptorassociated kinase 2		O1964	0.804741	-6.51102	<0.01	1.44105e-07		-2.29357	<0.01	3.86991e-05
HMGCR	3hydroxy3methylglutarylCoA reductase		A_72_P321838	0.804363	-1.58071	<0.01	1.3322e-07		-1.36425	<0.01	0.00381608
BLOC1S2	biogenesis of lysosomal organelles complex1 subunit 2		A_72_P694823	0.804269	-1.27119	<0.01	9.58825e-06		-1.15035	<0.01	0.0584188
TXNRD1	thioredoxin reductase 1		A_72_P442714	0.804007	-1.32988	<0.01	1.44925e-05		-1.33593	<0.01	0.000179495
PANK3	pantothenate kinase 3		O7913	0.803886	-2.10529	<0.01	9.44065e-06		-1.46251	<0.01	0.0314072
ATF4	activating transcription factor 4 taxresponsive enhancer element B67		A_72_P689016	0.803821	-1.33413	<0.01	8.06548e-05		-1.23984	<0.01	0.00148849
LARP4	La ribonucleoprotein domain family member 4		A_72_P404478	0.80374	-1.24353	<0.01	1.80679e-05		-1.20577	<0.01	0.00192144
No name	similar to chromosome 15 open reading frame 40		A_72_P314443	0.803072	-1.25593	<0.01	5.15028e-06		-1.13972	<0.01	0.0269189
No name	mRNA cloneTHY010066F10 expressed in thymus AK239139		A_72_P339173	0.802351	-1.18415	<0.01	4.2063e-06		-1.14901	<0.01	4.197e-05
AKR1B1	aldoketo reductase family 1 member B1 aldose reductase		A_72_P553751	0.802274	-1.3795	<0.01	4.2063e-06		-1.20869	<0.01	0.0149314
ATF4	activating transcription factor 4 taxresponsive enhancer element B67		A_72_P601533	0.802149	-1.30689	<0.01	0.00019128		-1.26692	<0.01	4.197e-05
SEC22B	SEC22 vesicle trafficking protein homolog B S cerevisiae gene/pseudogene		O5433	0.802142	-1.26478	<0.01	1.02882e-05		-1.1597	<0.01	0.0482202
CHMP4B	charged multivesicular body protein 4B		O12729	0.801773	-1.24842	<0.01	8.18986e-06		-1.13775	<0.01	0.027078
VDAC1	voltagedependent anion channel 1		A_72_P574324	0.801616	-1.51879	<0.01	4.71433e-07		-1.3414	<0.01	0.00151821
VDAC1	voltagedependent anion channel 1		O381	0.801578	-1.42755	<0.01	3.63631e-06		-1.22207	<0.01	0.0173688
MBOAT7	membrane bound Oacyltransferase domain containing 7		A_72_P377943	0.800727	-1.218	<0.01	8.927e-06		-1.20386	<0.01	5.61149e-05
PGP	phosphoglycolate phosphatase		A_72_P343898	0.80053	-1.38545	<0.01	1.6782e-05		-1.24262	<0.01	0.00158104
PI4KA	phosphatidylinositol 4kinase catalytic alpha		A_72_P536301	0.800519	-1.22932	<0.01	1.82004e-06		-1.18062	<0.01	0.00355154
NIPA1	non imprinted in PraderWilli/Angelman syndrome 1		A_72_P285804	0.800337	-1.52218	<0.01	3.12927e-07		-1.28334	<0.01	0.000775009
NDUFAF4	NADH dehydrogenase ubiquinone complex I assembly factor 4		A_72_P415763	0.799945	-1.39117	<0.01	1.85223e-05		-1.20797	<0.01	0.0121411
PDHA1	pyruvate dehydrogenase lipoamide alpha 1		A_72_P086206	0.799911	-1.40582	<0.01	3.91582e-06		-1.21121	<0.01	0.0254872
LEP	leptin		A_72_P165551	0.799433	-1.92284	<0.01	1.40595e-05		-1.57884	<0.01	0.0065253
YWHAG	tyrosine 3monooxygenase/tryptophan 5monooxygenase activation protein gamma polypeptide		A_72_P150391	0.799429	-1.34573	<0.01	9.49118e-07		-1.32106	<0.01	0.000168714
PSMG2	proteasome prosome macropain assembly chaperone 2		gi|115555155|dbj|AK233770.1|	0.799346	-1.22648	<0.01	4.66424e-06		-1.12216	<0.01	0.0381339
NIPA1	non imprinted in PraderWilli/Angelman syndrome 1		A_72_P162911	0.799053	-1.45685	<0.01	4.45375e-07		-1.2609	<0.01	0.00734735
SHISA4	shisa homolog 4 Xenopus laevis		O8884	0.798956	-1.89072	<0.01	8.13835e-07		-1.26816	<0.01	0.0523579
CD164	CD164 molecule sialomucin		A_72_P051266	0.798507	-1.44713	<0.01	5.76544e-07		-1.32469	<0.01	0.00079912
No name	cCR4NOT transcriptioncomplex subunit 7 CNOT7 mRNA		A_72_P643218	0.798394	-1.10047	<0.01	0.000890238		-1.10436	<0.01	3.58635e-05
CREG1	cellular repressor of E1Astimulated genes 1		O11641	0.798171	-1.42408	<0.01	5.52412e-05		-1.31515	<0.01	0.00165898
VDAC1	voltagedependent anion channel 1		A_72_P035526	0.797916	-1.47435	<0.01	2.11915e-06		-1.28173	<0.01	0.00256796
No name	PREDICTED hypothetical protein LOC100512045 transcript variant 1 LOC100512045 mRNA		A_72_P052711	0.797281	-1.19075	<0.01	8.07265e-06		-1.1282	<0.01	0.00231129
HABP4	hyaluronan binding protein 4		A_72_P008741	0.796463	-1.45947	<0.01	4.71433e-07		-1.35467	<0.01	0.000306409
No name	Eukaryotic translation termination factor 1		A_72_P444081	0.796402	-1.23163	<0.01	6.42905e-06		-1.17074	<0.01	0.00036701
PTPLAD1	protein tyrosine phosphataselike A domain containing 1		A_72_P493637	0.796214	-1.16463	<0.01	2.59097e-06		-1.11219	<0.01	0.0686843
ATL2	atlastin GTPase 2		A_72_P252662	0.795845	-1.40337	<0.01	5.73981e-07		-1.35215	<0.01	0.000151835
CWF19L1	CWF19like 1 cell cycle control S pombe		A_72_P212947	0.795256	-1.29884	<0.01	1.36686e-06		-1.2018	<0.01	5.16428e-05
TMED5	similar to Transmembrane emp24 protein transport domain containing 5		A_72_P066191	0.79522	-1.25321	<0.01	5.90996e-06		-1.24255	<0.01	0.000837842
LLPH	LLP homolog longterm synaptic facilitation Aplysia		O7903	0.795153	-1.24619	<0.01	3.34613e-05		-1.19862	<0.01	0.00037765
C1orf52	chromosome 1 open reading frame 52		O10128	0.79511	-1.20401	<0.01	5.21432e-05		-1.21538	<0.01	0.00592758
ITPRIPL2	inositol 145trisphosphate receptor interacting proteinlike 2		A_72_P288069	0.794443	-1.11174	<0.01	0.0531929		-1.22564	<0.01	0.000662993
No name	apoptosisenhancing nucleaselike		A_72_P419794	0.794106	-1.19113	<0.01	0.00192544		-1.24974	<0.01	0.000298566
AS3MT	Similar toarsenic +3 oxidation state methyltransferase		A_72_P667173	0.793782	-1.7802	<0.01	8.13835e-07		-1.38868	<0.01	0.0118933
PI4KA	phosphatidylinositol 4kinase catalytic alpha		A_72_P606248	0.793598	-1.24368	<0.01	4.39861e-06		-1.16187	<0.01	0.0149344
TXNRD1	thioredoxin reductase		A_72_P163096	0.793529	-1.37806	<0.01	1.71223e-05		-1.38759	<0.01	0.0018661
No name	poliovirus receptorrelatedprotein 2like LOC100525346 mRNA		A_72_P406483	0.793429	-1.39374	<0.01	0.00019481		-1.43816	<0.01	0.000117497
GLCE	glucuronic acid epimerase		A_72_P493729	0.792704	-1.49338	<0.01	1.28591e-06		-1.23965	<0.01	0.010973
LCN2	lipocalin 2		O902	0.792367	-3.34858	<0.01	4.24987e-06		-2.25077	<0.01	0.00113961
GYS2	glycogen synthase 2 liver		A_72_P310233	0.79221	-1.27108	<0.01	4.8358e-05		-1.17911	<0.01	0.00816254
TMED5	similar to Transmembrane emp24 protein transport domain containing 5		A_72_P502256	0.791772	-1.26749	<0.01	5.6697e-06		-1.24957	<0.01	0.000866729
MPP1	membrane protein palmitoylated 1 55kDa		O37	0.79173	-1.55125	<0.01	8.23585e-06		-1.43203	<0.01	4.1224e-05
MRPL4	mitochondrial ribosomal protein L4		A_72_P428349	0.791501	-1.2381	<0.01	1.09681e-05		-1.19273	<0.01	0.010344
NDUFAF4	NADH dehydrogenase ubiquinone complex I assembly factor 4		O696	0.791492	-1.36675	<0.01	2.88367e-05		-1.18256	<0.01	0.0305724
CCDC160	coiledcoil domain containing 160		O14183	0.790748	-1.4596	<0.01	7.82455e-06		-1.23696	<0.01	0.0252888
CSTB	cystatin B stefin B		A_72_P414323	0.790581	-1.38137	<0.01	8.88863e-06		-1.22629	<0.01	0.00175371
TMEM245	transmembrane protein 245		A_72_P494996	0.790267	-1.31014	<0.01	3.8999e-05		-1.26576	<0.01	0.000598399
No name	hypothetical protein LOC782821		A_72_P202637	0.789751	-1.18685	<0.01	6.15421e-06		-1.10795	<0.01	0.00934948
LCN2	lipocalin 2		A_72_P000426	0.789631	-3.23636	<0.01	6.42905e-06		-2.2193	<0.01	0.00104223
No name	Rep Mitogenactivated protein kinase 8 interacting protein 3 Mus musculus Mouse partial 19 TC526378		A_72_P255552	0.789629	-1.18596	<0.01	2.66313e-05		-1.17805	<0.01	0.000192423
WDR86	WD repeat domain 86		O6966	0.789595	-1.62355	<0.01	1.76483e-05		-1.56201	<0.01	1.20674e-05
No name	ring finger protein 130		A_72_P389683	0.789591	-1.23763	<0.01	5.75805e-06		-1.16724	<0.01	0.0282701
LEP	leptin		gi|55741432|ref|NM_213840.1|	0.789408	-1.85022	<0.01	1.66904e-05		-1.54424	<0.01	0.00693395
UBAP1	ubiquitin associated protein 1		O10685	0.789296	-1.21888	<0.01	5.20108e-05		-1.13539	<0.01	0.0530228
TMEM245	transmembrane protein 245		A_72_P029426	0.789213	-1.67937	<0.01	4.38716e-10		-1.4618	<0.01	3.00833e-05
ARL1	ADPribosylation factorlike 1		A_72_P177646	0.789109	-1.19747	<0.01	2.26701e-05		-1.15345	<0.01	0.0204691
MPP1	membrane protein palmitoylated 1 55kDa		A_72_P370538	0.789081	-1.57581	<0.01	7.84349e-06		-1.46553	<0.01	3.98231e-05
TMED5	similar to Transmembrane emp24 protein transport domain containing 5		A_72_P690197	0.78907	-1.23408	<0.01	1.24992e-05		-1.22136	<0.01	0.00930108
UVRAG	UV radiation resistance associated gene		A_72_P052391	0.789056	-1.27941	<0.01	1.96045e-05		-1.16843	<0.01	0.00754884
AKR1B1	aldoketo reductase family 1 member B1 aldose reductase		A_72_P257817	0.788973	-1.4445	<0.01	9.30626e-06		-1.28138	<0.01	0.00692636
PPP2CA	protein phosphatase 2 catalytic subunit alpha isozyme		A_72_P676381	0.78874	-1.15493	<0.01	1.11446e-05		-1.15474	<0.01	0.000590472
UBE2G1	ubiquitinconjugating enzyme E2G 1		gi|52351796|gb|AY610214.1|	0.788375	-1.14445	<0.01	7.95287e-05		-1.15141	<0.01	0.0013842
No name	peptidyltRNA hydrolase 2		A_72_P203427	0.788069	-1.24551	<0.01	7.6157e-05		-1.1659	<0.01	0.000525191
No name	D230037D09Riklike protein LOC414384 mRNA		A_72_P302894	0.787838	-1.18689	<0.01	1.60143e-05		-1.15937	<0.01	0.00360534
SMS	spermine synthase		A_72_P389378	0.787786	-1.29525	<0.01	5.51288e-06		-1.16019	<0.01	0.0217203
MAN2A2	mannosidase alpha class 2A member 2		A_72_P205247	0.787776	-1.35783	<0.01	2.17117e-06		-1.28401	<0.01	0.0108312
AS3MT	Similar toarsenic +3 oxidation state methyltransferase		A_72_P490198	0.787652	-1.7122	<0.01	6.91469e-07		-1.33017	<0.01	0.0102647
MOCS1	similar to Molybdenum cofactor biosynthesis protein 1 B MOCS1B Molybdenum cofactor synthesisstep 1 protein AB Molybdenum cofactor biosynthesis protein C		A_72_P316258	0.787536	-1.59183	<0.01	1.16687e-05		-1.48076	<0.01	0.00255673
SLC25A44	solute carrier family 25 member 44		A_72_P065461	0.787251	-1.41253	<0.01	1.77088e-06		-1.29756	<0.01	0.00121524
PSME3	proteasome prosome macropain activator subunit 3 PA28 gamma Ki		A_72_P232782	0.786799	-1.28289	<0.01	2.52946e-06		-1.15346	<0.01	0.0490565
PSMD8	proteasome prosome macropain 26S subunit nonATPase 8		O8698	0.786785	-1.2081	<0.01	1.85199e-05		-1.11497	<0.01	0.053813
LCN2	lipocalin 2		A_72_P563459	0.786745	-3.24137	<0.01	4.01547e-06		-2.20576	<0.01	0.00120532
MPP1	membrane protein palmitoylated 1 55kDa		O37	0.786345	-1.55125	<0.01	8.23585e-06		-1.43203	<0.01	4.1224e-05
HK2	hexokinase 2		A_72_P203212	0.785891	-1.73024	<0.01	3.67524e-05		-1.73126	<0.01	0.000291218
SAR1B	SAR1 homolog B S cerevisiae		A_72_P747083	0.785813	-1.23569	<0.01	1.52113e-05		-1.14724	<0.01	0.000258135
AS3MT	arsenic +3 oxidation state methyltransferase		O8197	0.78526	-1.64639	<0.01	1.2267e-06		-1.28381	<0.01	0.0132962
SEPT11	septin 11		A_72_P123851	0.785185	-1.36113	<0.01	2.34819e-06		-1.40681	<0.01	6.03174e-05
EMC3	ER membrane protein complex subunit 3		A_72_P590334	0.784968	-1.21887	<0.01	7.60641e-06		-1.18977	<0.01	6.38389e-05
FOXN2	forkhead box N2		O11901	0.784505	-1.30283	<0.01	4.84191e-06		-1.26109	<0.01	0.0172446
ATF4	activating transcription factor 4 taxresponsive enhancer element B67		A_72_P284859	0.78433	-1.33353	<0.01	0.000121544		-1.23448	<0.01	0.00127299
PVRL2	poliovirus receptorrelated 2 herpesvirus entry mediator B		A_72_P416293	0.783702	-1.47477	<0.01	4.64028e-06		-1.3253	<0.01	0.00163787
UHMK1	U2AF homology motif UHM kinase 1		A_72_P230037	0.783558	-1.21364	<0.01	1.04293e-05		-1.25011	<0.01	0.00016596
LEP	leptin		O15019	0.783479	-1.6416	<0.01	7.12258e-06		-1.44935	<0.01	0.0020903
KCMF1	potassium channel modulatory factor 1		A_72_P294384	0.782998	-1.18895	<0.01	2.76211e-05		-1.12026	<0.01	0.0062255
No name	AJ943500 CSEQRAN17 cDNA clone C0007316k23 5 mRNA sequence AJ943500		A_72_P130316	0.782887	-1.25061	<0.01	1.8992e-05		-1.10411	<0.01	0.0689545
TIMM17A	translocase of inner mitochondrial membrane 17 homolog A yeast		A_72_P087876	0.782856	-1.31873	<0.01	3.95992e-06		-1.23788	<0.01	0.00141878
No name	PREDICTED Bos taurus THO complex 1 THOC1 mRNA Bos taurus		A_72_P201947	0.782694	-1.25226	<0.01	3.47282e-06		-1.10924	<0.01	0.0362202
TXNRD1	thioredoxin reductase 1		A_72_P517550	0.782671	-1.37594	<0.01	2.86405e-05		-1.37298	<0.01	0.00188668
NIP7	nuclear import 7 homolog S cerevisiae		A_72_P305379	0.782205	-1.2446	<0.01	6.95301e-05		-1.15229	<0.01	0.0112862
SDF2	stromal cellderived factor 2		O8004	0.782035	-1.18808	<0.01	7.5263e-06		-1.12022	<0.01	0.069892
No name	RIO kinase 2 yeast RIOK2 mRNA		A_72_P348628	0.781699	-1.26495	<0.01	6.0796e-05		-1.27392	<0.01	2.62767e-05
TIMM17A	translocase of inner mitochondrial membrane 17 homolog A yeast		A_72_P063751	0.781651	-1.38365	<0.01	6.66267e-07		-1.30403	<0.01	0.000213493
KCMF1	potassium channel modulatory factor 1		A_72_P058971	0.781441	-1.18592	<0.01	4.64028e-06		-1.11993	<0.01	0.0132712
LITAF	lipopolysaccharideinduced TNF factor		A_72_P150201	0.781361	-1.45711	<0.01	1.35921e-05		-1.36596	<0.01	0.000350315
No name	1433 protein gammalike		A_72_P030081	0.781262	-1.34114	<0.01	1.15529e-05		-1.31731	<0.01	0.00036239
HIF1AN	hypoxia inducible factor 1 alpha subunit inhibitor		O14947	0.781169	-1.22004	<0.01	1.24992e-05		-1.17955	<0.01	0.0032967
EMC3	ER membrane protein complex subunit 3		A_72_P485870	0.780865	-1.20717	<0.01	3.07866e-06		-1.14051	<0.01	0.0352894
ETF1	eukaryotic translation termination factor 1		A_72_P396998	0.780707	-1.19271	<0.01	3.49783e-05		-1.1408	<0.01	0.0108651
DPH3	DPH3 KTI11 homolog S cerevisiae		A_72_P637286	0.780388	-1.29695	<0.01	3.33147e-07		-1.18805	<0.01	0.00745128
ATF4	activating transcription factor 4 taxresponsive enhancer element B67		A_72_P567389	0.780205	-1.28117	<0.01	7.4785e-05		-1.17963	<0.01	0.00111215
No name	No Description		A_72_P089901	0.779746	-1.34711	<0.01	2.15552e-06		-1.38143	<0.01	3.26814e-05
SMYD2	SET and MYND domain containing 2		O3345	0.779324	-1.26968	<0.01	2.88608e-05		-1.21015	<0.01	0.00984128
ATF4	activating transcription factor 4 taxresponsive enhancer element B67		A_72_P689016	0.779152	-1.33413	<0.01	8.06548e-05		-1.23984	<0.01	0.00148849
No name	proline synthase cotranscribed bacterial homolog proteinlike		A_72_P052446	0.778984	-1.21488	<0.01	8.19334e-05		-1.1568	<0.01	0.0523252
RHOQ	ras homolog family member Q		A_72_P183791	0.778663	-1.47647	<0.01	5.53947e-06		-1.37687	<0.01	8.11232e-05
NR0B1	nuclear receptor subfamily 0 group B member 1		O12359	0.778458	-1.33301	<0.01	4.73191e-05		-1.29581	<0.01	0.000352325
YTHDF3	YTH domain family member 3		O10394	0.778273	-1.1853	<0.01	2.95913e-05		-1.14745	<0.01	0.0040548
No name	PREDICTED mid1interacting protein 1like LOC100526197 mRNA		A_72_P093421	0.778	-1.42885	<0.01	0.00203202		-1.58274	<0.01	0.000890499
SEC22B	SEC22 vesicle trafficking protein homolog B S cerevisiae gene/pseudogene		A_72_P070331	0.777995	-1.25489	<0.01	8.55466e-06		-1.16629	<0.01	0.0448858
PPTC7	PTC7 protein phosphatase homolog S cerevisiae		A_72_P099021	0.777569	-1.25847	<0.01	8.71769e-05		-1.26464	<0.01	0.00188121
No name	mRNA cloneMLN010062A02 expressed inmesenteric lymph node AK233895		A_72_P496988	0.77756	-1.17217	<0.01	2.76156e-05		-1.13962	<0.01	0.0162004
SLC2A5	solute carrier family 2 facilitated glucose/fructose transporter member 5		A_72_P437484	0.777511	-2.01753	<0.01	7.51482e-07		-1.7764	<0.01	3.57418e-05
TXNRD1	thioredoxin reductase 1		A_72_P499028	0.777423	-1.35878	<0.01	2.77685e-05		-1.40037	<0.01	0.00184108
RPF2	ribosome production factor 2 homolog S cerevisiae		O687	0.777307	-1.32209	<0.01	1.64133e-05		-1.19159	<0.01	0.00161046
No name	MRS2Magnesium homeostasis factor homolog S cerevisiae MRS2MRNA		A_72_P371913	0.77729	-1.32999	<0.01	4.03638e-06		-1.17759	<0.01	0.00784475
ARHGAP35	Rho GTPase activating protein 35		O14393	0.777238	-1.24419	<0.01	1.66654e-05		-1.15832	<0.01	0.0173053
OS9	osteosarcoma amplified 9 endoplasmic reticulum lectin		A_72_P292984	0.777189	-1.20319	<0.01	3.07472e-05		-1.1048	<0.01	0.026603
FAM190B	family with sequence similarity 190 member B		A_72_P338523	0.777043	-1.32175	<0.01	2.74498e-06		-1.13556	<0.01	0.00954373
SMYD2	SET and MYND domain containing 2		A_72_P151232	0.776874	-1.28122	<0.01	1.76483e-05		-1.20247	<0.01	0.0121832
PCGF3	polycomb group ring finger 3		A_72_P394068	0.776831	-1.26739	<0.01	2.8635e-06		-1.20427	<0.01	0.00440544
No name	phosphodiesterase 12		A_72_P228302	0.776793	-1.33208	<0.01	8.88379e-05		-1.19755	<0.01	0.021591
UBE2G1	ubiquitinconjugating enzyme E2G 1		gi|52351796|gb|AY610214.1|	0.776387	-1.14445	<0.01	7.95287e-05		-1.15141	<0.01	0.0013842
VAPA	VAMP vesicleassociated membrane proteinassociated protein A 33kDa		gi|52351667|gb|AY610097.1|	0.776376	-1.1643	<0.01	5.50907e-05		-1.10077	<0.01	0.0614008
MPP1	membrane protein palmitoylated 1 55kDa		A_72_P370538	0.776176	-1.57581	<0.01	7.84349e-06		-1.46553	<0.01	3.98231e-05
No name	PREDICTED periphilin1like LOC100522617 mRNA		A_72_P401098	0.775998	-1.15028	<0.01	2.1216e-06		-1.10475	<0.01	0.0374638
PSMA5	Proteasome subunit type alpha 5		A_72_P376623	0.775962	-1.18336	<0.01	5.80286e-05		-1.14324	<0.01	0.0376695
BICD2	bicaudal D homolog 2 Drosophila		O9233	0.775923	-1.16904	<0.01	8.36262e-05		-1.10549	<0.01	0.00521776
CSNK2A1	casein kinase 2 alpha 1 polypeptide		A_72_P391403	0.775759	-1.25548	<0.01	1.75508e-05		-1.19877	<0.01	0.000168714
No name	No Description		A_72_P058881	0.775173	-1.55296	<0.01	1.05659e-06		-1.45816	<0.01	0.00838859
STX11	similar to syntaxin 11		A_72_P503867	0.775148	-1.7495	<0.01	1.5461e-05		-1.41576	<0.01	0.0215963
VDAC2	voltagedependent anion channel 2		A_72_P672605	0.775054	-1.24741	<0.01	5.12963e-05		-1.13516	<0.01	0.056071
PSMD12	proteasome prosome macropain 26S subunit nonATPase 12		O4307	0.774944	-1.19987	<0.01	3.04757e-05		-1.15644	<0.01	0.000600731
No name	1119845 MARC 4PIG cDNA 5 mRNA sequence DN119880		A_72_P203012	0.774772	-1.2085	<0.01	1.83872e-05		-1.17439	<0.01	0.000131756
PRR13	proline rich 13		O3998	0.774691	-1.33041	<0.01	3.65269e-06		-1.28194	<0.01	0.000649714
LDHD	lactate dehydrogenase D		O7218	0.774574	-2.31178	<0.01	9.4894e-08		-1.39039	<0.01	0.010973
MTMR7	myotubularin related protein 7		A_72_P100193	0.774084	-1.48147	<0.01	6.85154e-06		-1.24043	<0.01	0.00927173
ETF1	eukaryotic translation termination factor 1		O10120	0.774078	-1.20008	<0.01	1.24992e-05		-1.11694	<0.01	0.0177278
ATF4	activating transcription factor 4 taxresponsive enhancer element B67		A_72_P284859	0.773887	-1.33353	<0.01	0.000121544		-1.23448	<0.01	0.00127299
ATF4	activating transcription factor 4 taxresponsive enhancer element B67		A_72_P558469	0.773686	-1.33678	<0.01	0.00018064		-1.23061	<0.01	0.024201
SMN1/SMN2	survival of motor neuron 1 telomeric		O10204	0.77345	-1.25841	<0.01	1.44326e-05		-1.15408	<0.01	0.0172896
ATF4	activating transcription factor 4 taxresponsive enhancer element B67		gi|115553248|dbj|AK233046.1|	0.773106	-1.28066	<0.01	4.83338e-05		-1.21269	<0.01	0.000359258
ATF4	activating transcription factor 4 taxresponsive enhancer element B67		O139	0.772909	-1.28503	<0.01	6.47013e-05		-1.24717	<0.01	6.38389e-05
JMJD6	jumonji domain containing 6		A_72_P352223	0.772731	-1.24864	<0.01	0.0113444		-1.32551	<0.01	0.000775009
No name	Rep Mitogenactivated protein kinase 8 interacting protein 3 Mus musculus Mouse partial 19 TC526378		A_72_P255552	0.772645	-1.18596	<0.01	2.66313e-05		-1.17805	<0.01	0.000192423
CRYAB	Alphacrystallin B chain		O6250	0.772495	-1.94948	<0.01	3.13742e-06		-1.48672	<0.01	0.00106469
HOMER2	similar to homer 2		A_72_P364703	0.771872	-1.5811	<0.01	1.35337e-06		-1.33477	<0.01	0.000598394
UBE2W	ubiquitinconjugating enzyme E2W putative		O14149	0.771739	-1.14567	<0.01	0.000760635		-1.16791	<0.01	2.83448e-05
TMED5	transmembrane emp24 protein transport domain containing 5		A_72_P242572	0.771536	-1.22012	<0.01	4.30757e-06		-1.2127	<0.01	0.00153778
PDHA1	pyruvate dehydrogenase lipoamide alpha 1		A_72_P020186	0.771368	-1.42398	<0.01	4.64028e-06		-1.15832	<0.01	0.0669876
CHMP4B	charged multivesicular body protein 4B		A_72_P377923	0.771175	-1.23866	<0.01	1.80679e-05		-1.12759	<0.01	0.0364416
NUP50	nucleoporin 50kDa		O7907	0.770859	-1.17439	<0.01	7.29133e-05		-1.22438	<0.01	2.38148e-05
RRS1	RRS1 ribosome biogenesis regulator homolog S cerevisiae		A_72_P107241	0.770697	-1.32923	<0.01	0.000190811		-1.27283	<0.01	0.000704959
TSR3	TSR3 20S rRNA accumulation homolog S cerevisiae		A_72_P129461	0.77006	-1.6979	<0.01	4.2063e-06		-1.36624	<0.01	4.06781e-05
No name	eukaryotic translation elongation factor 1 epsilon 1		A_72_P282174	0.769614	-1.29109	<0.01	0.000103464		-1.21768	<0.01	0.0129459
No name	proteasome prosome macropain 26S subunit nonATPase 12		A_72_P371733	0.769497	-1.23069	<0.01	3.95992e-06		-1.13374	<0.01	0.00143054
PSMD1	proteasome prosome macropain 26S subunit nonATPase 1		A_72_P628522	0.769094	-1.2174	<0.01	5.29524e-05		-1.16634	<0.01	0.0143824
CSNK2A1	casein kinase 2 alpha 1 polypeptide		O10607	0.768921	-1.24661	<0.01	2.106e-05		-1.20774	<0.01	7.03688e-05
No name	highmobility group 20B		A_72_P015331	0.768191	-1.4141	<0.01	8.98786e-07		-1.25329	<0.01	0.00138449
ATF4	activating transcription factor 4 taxresponsive enhancer element B67		A_72_P567389	0.768002	-1.28117	<0.01	7.4785e-05		-1.17963	<0.01	0.00111215
SLC16A13	solute carrier family 16 member 13 monocarboxylic acid transporter 13		A_72_P037356	0.767924	-1.84936	<0.01	9.83271e-05		-1.77288	<0.01	4.197e-05
ADIPOR2	adiponectin receptor 2		A_72_P081001	0.767338	-1.24965	<0.01	1.65561e-05		-1.152	<0.01	0.00079912
PRRG1	proline rich Gla Gcarboxyglutamic acid 1		O1336	0.76732	-1.45375	<0.01	9.70487e-06		-1.26955	<0.01	0.0254872
ATF4	activating transcription factor 4 taxresponsive enhancer element B67		gi|115553248|dbj|AK233046.1|	0.767191	-1.28066	<0.01	4.83338e-05		-1.21269	<0.01	0.000359258
PTRHD1	peptidyltRNA hydrolase domain containing 1		A_72_P166116	0.766965	-1.40351	<0.01	7.1119e-06		-1.20027	<0.01	0.0376695
GLO1	glyoxalase I		A_72_P556470	0.766741	-1.20972	<0.01	1.39665e-05		-1.15361	<0.01	0.0136973
No name	UTP23 small subunit SSU processome component homolog yeast		CUST_236_PI427286967	0.766611	-1.24499	<0.01	2.10364e-05		-1.15797	<0.01	0.00036701
ZHX1	similar to Zinc fingers and homeoboxes protein 1		A_72_P145081	0.766358	-1.22535	<0.01	1.58317e-05		-1.14918	<0.01	0.0249762
CD164	CD164 molecule sialomucin		A_72_P646865	0.766275	-1.4104	<0.01	1.3322e-07		-1.36113	<0.01	7.03688e-05
GLO1	glyoxalase I		A_72_P540298	0.766218	-1.25533	<0.01	1.80679e-05		-1.15343	<0.01	0.0127893
CRKL	vcrk sarcoma virus CT10 oncogene homolog avianlike		O9632	0.766166	-1.20046	<0.01	2.65932e-05		-1.17523	<0.01	0.019017
GLO1	glyoxalase I		A_72_P638708	0.765641	-1.21391	<0.01	2.34134e-05		-1.15691	<0.01	0.00830233
CSTB	cystatin B stefin B		A_72_P069781	0.765387	-1.37699	<0.01	1.28253e-05		-1.20649	<0.01	0.00212629
CWF19L1	CWF19like 1 cell cycle control S pombe		A_72_P490070	0.765163	-1.34923	<0.01	2.65449e-06		-1.18841	<0.01	0.0013845
TIMM23	similar to Mitochondrial import inner membrane translocase subunit Tim23		A_72_P591369	0.764522	-1.3366	<0.01	2.47511e-06		-1.16443	<0.01	0.0613792
No name	PREDICTED Bos taurus eukaryotic translation initiation factor 5 EIF5 mRNA Bos taurus		A_72_P212112	0.764305	-1.25696	<0.01	1.30548e-05		-1.16884	<0.01	0.00440544
SEC22B	SEC22 vesicle trafficking protein homolog B S cerevisiae gene/pseudogene		A_72_P475298	0.764208	-1.22792	<0.01	7.4785e-05		-1.19684	<0.01	0.00869976
PSMG1	proteasome prosome macropain assembly chaperone 1		A_72_P190616	0.763953	-1.17542	<0.01	5.61397e-05		-1.12586	<0.01	0.0236866
PSMD7	proteasome prosome macropain 26S subunit nonATPase 7		O4250	0.763913	-1.0951	<0.01	0.0330133		-1.13546	<0.01	0.000291218
FAM92A1	family with sequence similarity 92 member A1		A_72_P402438	0.763562	-1.27608	<0.01	2.41447e-06		-1.12845	<0.01	0.0116234
PRNP	prion protein		A_72_P633345	0.763405	-1.18951	<0.01	0.0258822		-1.31918	<0.01	0.00165898
PPP2CA	protein phosphatase 2 catalytic subunit alpha isozyme		A_72_P676381	0.763219	-1.15493	<0.01	1.11446e-05		-1.15474	<0.01	0.000590472
UTP23	UTP23 small subunit SSU processome component homolog yeast		O2264	0.763049	-1.2418	<0.01	1.47914e-05		-1.18557	<0.01	0.000244592
TSHZ1	similar to SDCCAG33 variant protein		A_72_P119226	0.763041	-1.28693	<0.01	0.00118914		-1.26106	<0.01	8.92864e-05
RIN3	similar to Ras and Rab interactor 3 Ras interaction/interference protein 3		A_72_P532991	0.762904	-1.36099	<0.01	8.23413e-06		-1.30517	<0.01	0.00222399
GLO1	glyoxalase I		O8735	0.762788	-1.24674	<0.01	7.13752e-05		-1.1744	<0.01	0.00519414
No name	PDUts1067E09 Porcine testis cDNA library I cDNA clone PDUts1067E09 5 mRNA sequence CV869478		A_72_P082751	0.762647	-1.1889	<0.01	6.87974e-07		-1.12187	<0.01	0.00574138
No name	EFhand calciumbinding domaincontaining protein 10like LOC100517487 mRNA		A_72_P030611	0.762644	-1.4697	<0.01	2.63976e-06		-1.16714	<0.01	0.059375
No name	uncharacterized LOC100524700		A_72_P327668	0.762638	-1.20438	<0.01	3.59447e-05		-1.15217	<0.01	0.0010457
No name	Starchbinding domaincontaining protein 1like LOC100522745 mRNA		A_72_P322423	0.762481	-1.46321	<0.01	0.000264899		-1.35093	<0.01	0.00220161
RPL26L1	ribosomal protein L26like 1		A_72_P383533	0.762147	-1.13137	<0.01	3.2596e-05		-1.12409	<0.01	0.000684505
TXNL4A	thioredoxinlike 4A		A_72_P495953	0.762122	-1.15349	<0.01	6.0796e-05		-1.13072	<0.01	0.00218484
PPP2CA	protein phosphatase 2 catalytic subunit alpha isozyme		gi|47523789|ref|NM_214366.1|	0.762095	-1.12177	<0.01	0.00178355		-1.18787	<0.01	0.000105799
RHOQ	ras homolog family member Q		O5899	0.761855	-1.45304	<0.01	5.48366e-06		-1.38277	<0.01	0.000573564
UBE2W	ubiquitinconjugating enzyme E2W putative		A_72_P354033	0.761795	-1.16178	<0.01	4.51238e-05		-1.17268	<0.01	0.000790305
SLC2A5	solute carrier family 2 facilitated glucose/fructose transporter member 5		A_72_P437484	0.761696	-2.01753	<0.01	7.51482e-07		-1.7764	<0.01	3.57418e-05
CA5B	carbonic anhydrase VB mitochondrial		A_72_P465327	0.7616	-1.33877	<0.01	6.07568e-05		-1.23007	<0.01	0.00968495
MRPL43	mitochondrial ribosomal protein L43		A_72_P490103	0.76153	-1.19572	<0.01	2.76211e-05		-1.114	<0.01	0.0330713
FAM190B	family with sequence similarity 190 member B		A_72_P620294	0.761382	-1.26764	<0.01	3.51886e-06		-1.13543	<0.01	0.0111342
NAMPT	nicotinamide phosphoribosyltransferase		A_72_P440276	0.761225	-1.44808	<0.01	1.32891e-05		-1.32878	<0.01	0.00331972
BCL7B	Bcell CLL/lymphoma 7B		O11701	0.760893	-1.34714	<0.01	0.0158637		-1.56892	<0.01	9.64465e-05
No name	Hypothetical protein LOC100519657 LOC100519657 mRNA		A_72_P123641	0.76074	-1.75605	<0.01	1.09681e-05		-1.58291	<0.01	9.10553e-05
SYDE1	synapse defective 1 Rho GTPase homolog 1 C elegans		A_72_P327048	0.759729	-1.11612	<0.01	0.00077757		-1.13614	<0.01	4.197e-05
No name	Hypothetical protein LOC100519657 LOC100519657 mRNA		A_72_P123641	0.759642	-1.75605	<0.01	1.09681e-05		-1.58291	<0.01	9.10553e-05
UBE2G1	ubiquitinconjugating enzyme E2G 1		O9301	0.759618	-1.12039	<0.01	0.00103664		-1.17036	<0.01	0.000270255
PAFAH1B1	plateletactivating factor acetylhydrolase 1b regulatory subunit 1 45kDa		A_72_P423679	0.759613	-1.14794	<0.01	3.48217e-05		-1.10304	<0.01	0.00728242
HK2	hexokinase 2		A_72_P203212	0.759574	-1.73024	<0.01	3.67524e-05		-1.73126	<0.01	0.000291218
No name	1574218 MARC 3PIG cDNA 5 mRNA sequence DY437984		A_72_P284724	0.758486	-1.21603	<0.01	0.000713754		-1.2968	<0.01	3.51417e-05
ACTN4	actinin alpha 4		A_72_P206952	0.758411	-1.29494	<0.01	5.2109e-06		-1.23967	<0.01	0.000142946
PSME4	proteasome prosome macropain activator subunit 4		A_72_P306533	0.757976	-1.2158	<0.01	0.000173739		-1.15355	<0.01	0.0332578
TDP2	tyrosylDNA phosphodiesterase 2		A_72_P580277	0.757878	-1.21044	<0.01	1.91226e-06		-1.11633	<0.01	0.0204663
UGP2	UDPglucose pyrophosphorylase 2		A_72_P557835	0.757855	-1.21932	<0.01	7.37709e-06		-1.12501	<0.01	0.0410889
BAIAP3	BAI1associated protein 3		O6425	0.757535	-1.68744	<0.01	5.64254e-06		-1.37855	<0.01	3.98231e-05
No name	Rep OTTHUMP00000015981 Bos Taurus partial 31 TC590639		A_72_P328468	0.757443	-1.32946	<0.01	1.37889e-05		-1.20637	<0.01	0.0192213
UBE3A	ubiquitin protein ligase E3A		A_72_P370528	0.7573	-1.07986	<0.01	0.0228457		-1.12588	<0.01	0.000156279
PI4KA	phosphatidylinositol 4kinase catalytic alpha		A_72_P327968	0.757254	-1.21108	<0.01	1.37802e-05		-1.196	<0.01	0.0285645
AMD1	adenosylmethionine decarboxylase 1		O12458	0.757107	-1.30283	<0.01	0.000112056		-1.33946	<0.01	0.000153172
CD164	CD164 molecule sialomucin		A_72_P638087	0.756926	-1.44449	<0.01	1.20936e-06		-1.30966	<0.01	0.00115811
FDX1	ferredoxin 1		A_72_P677144	0.756126	-1.21024	<0.01	2.10364e-05		-1.10571	<0.01	0.042403
No name	aldehyde dehydrogenase 1 family member A1		A_72_P052071	0.756083	-1.68119	<0.01	1.89913e-06		-1.31881	<0.01	0.053813
No name	Rep MGLL protein Homo sapiens Human complete TC585103		A_72_P155351	0.755727	-1.34826	<0.01	1.38036e-05		-1.33749	<0.01	0.00036701
No name	No Description		A_72_P341503	0.755409	-1.13976	<0.01	0.00287992		-1.21743	<0.01	0.000258398
COQ10B	coenzyme Q10 homolog B S cerevisiae		O14540	0.755196	-1.27174	<0.01	1.41877e-06		-1.22001	<0.01	0.0013897
ARL8B	ADPribosylation factorlike 8B		A_72_P043306	0.754943	-1.16454	<0.01	1.76483e-05		-1.12701	<0.01	0.0144649
SPECC1L	sperm antigen with calponin homology and coiledcoil domains 1like		O7291	0.754528	-1.2626	<0.01	6.85288e-05		-1.27368	<0.01	0.000139368
LCK	lymphocytespecific protein tyrosine kinase		A_72_P299179	0.75412	-1.17637	<0.01	4.06724e-05		-1.15069	<0.01	0.00016596
SENP5	SUMO1/sentrin specific peptidase 5		A_72_P301209	0.753959	-1.1794	<0.01	3.07472e-05		-1.15499	<0.01	0.000573564
No name	crystallin alpha B		A_72_P386858	0.7536	-2.25756	<0.01	3.01011e-06		-1.58561	<0.01	0.00371803
TCEB1	Similar totranscription elongation factor B SIII polypeptide 1 15kDa elongin C		A_72_P671440	0.753267	-1.31191	<0.01	1.13811e-06		-1.18408	<0.01	0.000598394
DUSP8	dual specificity phosphatase 8		A_72_P254842	0.753159	-1.29234	<0.01	0.00151502		-1.60283	<0.01	0.000202211
FOXN2	forkhead box N2		A_72_P246707	0.752696	-1.32085	<0.01	3.42749e-05		-1.29672	<0.01	0.00226364
No name	Uncharacterized MFStype transporter C19orf28like LOC100519240 mRNA		A_72_P125901	0.752679	-1.4365	<0.01	8.6847e-06		-1.26395	<0.01	0.00199452
ACTR1A	ARP1 actinrelated protein 1 homolog A centractin alpha yeast		O12029	0.752678	-1.16062	<0.01	0.000281195		-1.17213	<0.01	0.000390313
RIN3	similar to Ras and Rab interactor 3 Ras interaction/interference protein 3		A_72_P369078	0.752611	-1.41065	<0.01	5.46644e-06		-1.3328	<0.01	0.00860266
UFM1	ubiquitinfold modifier 1		A_72_P011331	0.752241	-1.23117	<0.01	8.71244e-05		-1.14697	<0.01	0.0033451
EIF3J	eukaryotic translation initiation factor 3 subunit J		O8804	0.752203	-1.13839	<0.01	0.000547527		-1.15404	<0.01	2.62767e-05
No name	No Description		A_72_P089901	0.75181	-1.34711	<0.01	2.15552e-06		-1.38143	<0.01	3.26814e-05
DNAJA2	DnaJ Hsp40 homolog subfamily A member 2		O10968	0.751806	-1.31039	<0.01	9.94172e-06		-1.20725	<0.01	9.64465e-05
SAR1A	SAR1 homolog A S cerevisiae		A_72_P223722	0.751771	-1.21468	<0.01	0.000149981		-1.11361	<0.01	0.045991
DLAT	dihydrolipoamide Sacetyltransferase		A_72_P177491	0.751708	-1.63623	<0.01	1.21989e-06		-1.2983	<0.01	0.0400355
ABCB7	ATPbinding cassette subfamily B MDR/TAP member 7		gi|115551474|dbj|AK236152.1|	0.751499	-1.18217	<0.01	5.15028e-06		-1.11875	<0.01	0.0405542
NR0B1	nuclear receptor subfamily 0 group B member 1		O12359	0.751454	-1.33301	<0.01	4.73191e-05		-1.29581	<0.01	0.000352325
GLO1	similar to glyoxalase I		A_72_P293509	0.751105	-1.25148	<0.01	3.4147e-05		-1.16103	<0.01	0.0118933
C6orf182	similar to Uncharacterized protein C6orf182 homolog		A_72_P342933	0.750964	-1.30485	<0.01	0.000183427		-1.33132	<0.01	0.000234633
No name	Hypothetical protein LOC100519657 LOC100519657 mRNA		A_72_P039971	0.750934	-1.72146	<0.01	1.68283e-05		-1.59036	<0.01	9.6791e-05
NAP1L5	nucleosome assembly protein 1like 5		O5823	0.750674	-1.737	<0.01	2.47087e-05		-1.54364	<0.01	0.00204337
PSMG1	proteasome prosome macropain assembly chaperone 1		O13433	0.750593	-1.1631	<0.01	0.00020554		-1.13828	<0.01	0.0169163
SPRYD7	SPRY domain containing 7		A_72_P312873	0.750468	-1.36262	<0.01	3.09865e-07		-1.24435	<0.01	0.000320142
UGP2	UDPglucose pyrophosphorylase 2		A_72_P278224	0.75039	-1.24525	<0.01	7.47151e-06		-1.18073	<0.01	0.00181405
TXNRD1	thioredoxin reductase 1		A_72_P442714	0.750332	-1.32988	<0.01	1.44925e-05		-1.33593	<0.01	0.000179495
CNOT7	CCR4NOT transcription complex subunit 7		O12231	0.750228	-1.13621	<0.01	0.000244478		-1.10716	<0.01	0.0118933
UBE2V2	ubiquitinconjugating enzyme E2 variant 2		A_72_P242192	0.750092	-1.17154	<0.01	9.9096e-05		-1.18431	<0.01	0.0158758
KCTD21	potassium channel tetramerisation domain containing 21		O13054	0.749218	-1.23718	<0.01	0.000140284		-1.20267	<0.01	0.0552734
GTF2IRD1	GTF2I repeat domain containing 1		A_72_P280804	0.749146	-1.7852	<0.01	0.000192482		-1.75386	<0.01	0.000153765
SENP5	SUMO1/sentrin specific peptidase 5		O9801	0.749107	-1.16542	<0.01	0.00014538		-1.12067	<0.01	0.00236245
No name	Rep MGLL protein Homo sapiens Human complete TC585103		A_72_P155351	0.749066	-1.34826	<0.01	1.38036e-05		-1.33749	<0.01	0.00036701
No name	No Description		A_72_P183681	0.749049	-1.2639	<0.01	5.28447e-06		-1.15504	<0.01	0.0209937
LDLR	low density lipoprotein receptor		A_72_P583096	0.749013	-1.39288	<0.01	0.000236577		-1.59322	<0.01	0.000756894
PDE6D	phosphodiesterase 6D cGMPspecific rod delta		A_72_P360603	0.748869	-1.18143	<0.01	0.000252472		-1.10368	<0.01	0.053043
CISD1	CDGSH iron sulfur domain 1		A_72_P549931	0.748666	-1.50978	<0.01	5.82247e-07		-1.34122	<0.01	6.76737e-05
COPS4	COP9 constitutive photomorphogenic homolog subunit 4 Arabidopsis		O10454	0.748518	-1.13913	<0.01	3.87386e-06		-1.10195	<0.01	0.00724358
No name	No Description		A_72_P329583	0.748212	-1.38741	<0.01	1.3322e-07		-1.311	<0.01	0.000117497
TCEB1	Similar totranscription elongation factor B SIII polypeptide 1 15kDa elongin C		A_72_P645545	0.748204	-1.30513	<0.01	9.51869e-07		-1.17724	<0.01	0.000661138
DNMBP	dynamin binding protein		O7443	0.747801	-1.27254	<0.01	0.000714701		-1.29608	<0.01	8.77084e-05
YBX1	Y box binding protein 1		gi|115552009|dbj|AK239202.1|	0.747772	-1.21228	<0.01	0.00015728		-1.1229	<0.01	0.0176052
STX11	syntaxin 11		O640	0.747473	-1.6912	<0.01	6.49402e-05		-1.34676	<0.01	0.0667893
CALD1	caldesmon 1		A_72_P426119	0.747336	-1.28113	<0.01	2.46892e-06		-1.28987	<0.01	0.000144159
PPP1R15B	protein phosphatase 1 regulatory subunit 15B		A_72_P257212	0.747219	-1.11269	<0.01	0.0153668		-1.18221	<0.01	0.000839553
CRYAB	Alphacrystallin B chain		A_72_P374788	0.74715	-2.31606	<0.01	2.59097e-06		-1.6251	<0.01	0.00404804
SPCS1	signal peptidase complex subunit 1 homolog S cerevisiae		O4772	0.746911	-1.16992	<0.01	2.28937e-05		-1.13744	<0.01	0.0268293
ARL1	ADPribosylation factorlike 1		A_72_P568239	0.746648	-1.19178	<0.01	2.94602e-05		-1.15972	<0.01	0.00247715
ME1	malic enzyme 1 NADP+dependent cytosolic		A_72_P306288	0.746552	-3.45359	<0.01	3.65413e-06		-2.00495	<0.01	0.010344
No name	No Description		A_72_P301874	0.746436	-2.15714	<0.01	9.19103e-07		-1.77249	<0.01	0.000308849
FZR1	fizzy/cell division cycle 20 related 1 Drosophila		A_72_P401843	0.746366	-1.12011	<0.01	0.00856298		-1.30322	<0.01	5.16428e-05
RTN3	reticulon 3		O12199	0.746286	-1.18629	<0.01	8.91737e-05		-1.13375	<0.01	0.0162514
DEDD	death effector domain containing		A_72_P231872	0.74626	-1.32715	<0.01	4.8358e-05		-1.21615	<0.01	0.00463333
LDLR	low density lipoprotein receptor		A_72_P255277	0.746201	-1.37614	<0.01	0.00031485		-1.54039	<0.01	0.000918593
C3orf17	chromosome 3 open reading frame 17		A_72_P128636	0.746118	-1.22345	<0.01	1.50621e-05		-1.16179	<0.01	0.0202062
ADIPOR2	adiponectin receptor 2		A_72_P081001	0.746034	-1.24965	<0.01	1.65561e-05		-1.152	<0.01	0.00079912
HMOX2	Heme oxygenase 2		A_72_P205237	0.746	-1.17757	<0.01	0.0782836		-1.55171	<0.01	0.000494582
UBE2G1	ubiquitinconjugating enzyme E2G 1		O9301	0.745928	-1.12039	<0.01	0.00103664		-1.17036	<0.01	0.000270255
NOLC1	nucleolar and coiledbody phosphoprotein 1		A_72_P236547	0.745779	-1.25294	<0.01	0.000353375		-1.25487	<0.01	0.00023541
No name	888864 MARC 4PIG cDNA 5 mRNA sequence CF793474		A_72_P163326	0.745726	-1.91434	<0.01	0.000353861		-2.03855	<0.01	3.26814e-05
ATF4	activating transcription factor 4 taxresponsive enhancer element B67		A_72_P601533	0.745085	-1.30689	<0.01	0.00019128		-1.26692	<0.01	4.197e-05
No name	BAI1associated protein 3		A_72_P386328	0.745061	-1.70287	<0.01	1.07578e-05		-1.38327	<0.01	2.15019e-05
TMEM70	transmembrane protein 70		A_72_P711278	0.74502	-1.16934	<0.01	5.60695e-07		-1.10806	<0.01	0.0531531
CISD1	CDGSH iron sulfur domain 1		A_72_P662636	0.744943	-1.50409	<0.01	6.87183e-07		-1.33763	<0.01	6.93287e-05
DPH3	DPH3 homolog transcript variant 1		A_72_P575364	0.744927	-1.22935	<0.01	6.57831e-06		-1.1463	<0.01	0.057658
No name	leptin receptor overlapping transcriptlike 1		A_72_P040401	0.744769	-1.21669	<0.01	0.000142167		-1.19463	<0.01	0.000783781
KPNA3	Karyopherin alpha 3		A_72_P322723	0.744746	-1.26571	<0.01	0.000155327		-1.25701	<0.01	0.000352259
PRSS35	protease serine 35		A_72_P506570	0.74471	-2.39897	<0.01	3.13414e-07		-2.02112	<0.01	0.000259265
TRAF3	TNF receptorassociated factor 3		gi|28577442|gb|CB286488.1|CB286488	0.744704	-1.15121	<0.01	0.000344905		-1.16568	<0.01	9.75068e-05
SUMO1P3	SUMO1 pseudogene 3		A_72_P607063	0.744557	-1.16694	<0.01	9.19577e-06		-1.11042	<0.01	0.0360775
DNAJB1	DnaJ Hsp40 homolog subfamily B member 1		A_72_P203192	0.744208	-1.48969	<0.01	0.0014226		-1.2899	<0.01	0.000271603
API5	apoptosis inhibitor 5		A_72_P383858	0.744141	-1.11336	<0.01	3.47586e-05		-1.12288	<0.01	0.00171149
HABP4	hyaluronan binding protein 4		A_72_P008741	0.743922	-1.45947	<0.01	4.71433e-07		-1.35467	<0.01	0.000306409
RNF215	ring finger protein 215		A_72_P219977	0.743893	-1.31844	<0.01	3.59447e-05		-1.2854	<0.01	0.000859274
SEC22B	similar to vesicle trafficking protein sec22b		A_72_P153096	0.743741	-1.24611	<0.01	9.86369e-05		-1.15577	<0.01	0.0496959
COX6A1	cytochrome c oxidase subunit VIa polypeptide 1		A_72_P052866	0.743728	-1.30282	<0.01	1.25573e-05		-1.15568	<0.01	0.0202493
AFF4	AF4/FMR2 family member 4		A_72_P029711	0.743649	-1.21977	<0.01	6.0796e-05		-1.18039	<0.01	0.0208545
UGP2	UDPglucose pyrophosphorylase 2		A_72_P581152	0.743505	-1.25054	<0.01	7.49912e-06		-1.19179	<0.01	0.000866729
DHRS7	dehydrogenase/reductase SDR family member 7		A_72_P494044	0.743459	-1.37031	<0.01	6.5225e-05		-1.21031	<0.01	0.0294469
DHRS7	dehydrogenase/reductase SDR family member 7		A_72_P663569	0.743443	-1.34206	<0.01	8.1661e-05		-1.22553	<0.01	0.0189772
SOX9	SRY sex determining region Ybox 9		O11452	0.743005	-1.74411	<0.01	0.000300658		-2.15656	<0.01	0.00010794
SLC2A5	solute carrier family 2 facilitated glucose/fructose transporter member 5		O11814	0.742866	-2.02905	<0.01	3.07866e-06		-1.79716	<0.01	6.07801e-05
AGPAT1	1acylglycerol3phosphate Oacyltransferase 1 lysophosphatidic acid acyltransferase alpha		O11604	0.742411	-1.39048	<0.01	4.43949e-05		-1.17385	<0.01	0.0363924
No name	fbnsl028 pig pUC18 Library cDNA mRNA sequence BG695764		A_72_P216362	0.742299	-1.47362	<0.01	2.64618e-05		-1.36256	<0.01	0.00032808
PGP	phosphoglycolate phosphatase		A_72_P343898	0.74221	-1.38545	<0.01	1.6782e-05		-1.24262	<0.01	0.00158104
SLC25A16	solute carrier family 25 mitochondrial carrier Graves disease autoantigen member 16		A_72_P668774	0.742134	-1.23372	<0.01	2.31586e-05		-1.12166	<0.01	0.0165384
HMGCR	3hydroxy3methylglutarylCoA reductase		A_72_P625310	0.742077	-1.39639	<0.01	3.63631e-06		-1.19144	<0.01	0.0190339
GLCE	glucuronic acid epimerase		A_72_P333833	0.742071	-1.75731	<0.01	3.13414e-07		-1.41332	<0.01	6.31098e-05
CUL4A	cullin 4A		A_72_P342838	0.741942	-1.25617	<0.01	5.22126e-05		-1.20167	<0.01	0.00325578
No name	partner of NOB1 homolog S cerevisiae		A_72_P059846	0.741749	-1.19068	<0.01	1.63245e-05		-1.13123	<0.01	0.0310106
No name	PREDICTED hypothetical LOC100517410 LOC100517410 partial miscRNA		A_72_P125541	0.741725	-1.76767	<0.01	2.52537e-05		-1.51094	<0.01	0.00479893
UGP2	UDPglucose pyrophosphorylase 2		A_72_P606238	0.741492	-1.20655	<0.01	2.35213e-05		-1.1453	<0.01	0.00793365
AHCY	adenosylhomocysteinase		A_72_P223687	0.741235	-1.27693	<0.01	2.10565e-05		-1.18884	<0.01	0.0467421
GLO1	glyoxalase I		A_72_P202062	0.741158	-1.25445	<0.01	3.12957e-05		-1.16976	<0.01	0.000623528
NFKBIB	nuclear factor of kappa light polypeptide gene enhancer in Bcells inhibitor beta		gi|115549177|dbj|AK231853.1|	0.741133	-1.22234	<0.01	0.000199375		-1.13143	<0.01	0.0314446
SENP5	SUMO1/sentrin specific peptidase 5		O9801	0.74043	-1.16542	<0.01	0.00014538		-1.12067	<0.01	0.00236245
CSNK2A1	casein kinase 2 alpha 1 polypeptide		O10607	0.740382	-1.24661	<0.01	2.106e-05		-1.20774	<0.01	7.03688e-05
No name	Rep Os05g0552600 protein Oryza sativa subsp japonica Rice partial 5 TC608052		A_72_P115176	0.740328	-1.3844	<0.01	1.52675e-05		-1.2553	<0.01	0.00942606
No name	Rep Transcriptional regulator LuxR family protein Synechococcus sp strain WH7805 partial 7 TC518884		A_72_P226157	0.740048	-1.25216	<0.01	6.85154e-06		-1.21305	<0.01	0.023267
CPEB4	cytoplasmic polyadenylation element binding protein 4		A_72_P224837	0.739987	-1.26673	<0.01	0.00207413		-1.39752	<0.01	0.000612809
SKP1/SKP1P2	Sphase kinaseassociated protein 1		O8867	0.739862	-1.19735	<0.01	3.14797e-05		-1.16616	<0.01	0.0070302
No name	AcetylCoA carboxylase		O3684	0.73962	-1.49744	<0.01	6.40253e-05		-1.47807	<0.01	0.000359258
PLGRKT	plasminogen receptor Cterminal lysine transmembrane protein		A_72_P494346	0.73951	-1.38063	<0.01	2.8635e-06		-1.20461	<0.01	0.0313655
PSMA1	Proteasome subunit alpha type 1		A_72_P051776	0.739384	-1.19804	<0.01	4.46361e-05		-1.1226	<0.01	0.0415717
BAIAP2	BAI1associated protein 2		A_72_P022216	0.739373	-1.24797	<0.01	0.101163		-1.7342	<0.01	0.000120247
GTF2IRD1	GTF2I repeat domain containing 1		A_72_P280804	0.739349	-1.7852	<0.01	0.000192482		-1.75386	<0.01	0.000153765
VPS37A	vacuolar protein sorting 37 homolog A S cerevisiae		O1795	0.739047	-1.26788	<0.01	9.46806e-05		-1.26755	<0.01	0.000629176
CWF19L1	CWF19like 1 cell cycle control S pombe		A_72_P555510	0.739019	-1.24902	<0.01	7.82863e-06		-1.17666	<0.01	0.000795174
NMT1	Glycylpeptide Ntetradecanoyltransferase		A_72_P011066	0.738842	-1.2734	<0.01	1.64133e-05		-1.11595	<0.01	0.0647688
SLC2A5	solute carrier family 2 facilitated glucose/fructose transporter member 5		O11814	0.73879	-2.02905	<0.01	3.07866e-06		-1.79716	<0.01	6.07801e-05
No name	thromboxane A2 receptor		A_72_P032756	0.738739	-1.91133	<0.01	2.40401e-06		-1.50584	<0.01	0.00151821
CMAS	cytidine monophosphate Nacetylneuraminic acid synthetase		A_72_P019531	0.738667	-1.17256	<0.01	0.000179402		-1.16072	<0.01	0.01436
VPS37A	vacuolar protein sorting 37 homolog A S cerevisiae		O1795	0.738537	-1.26788	<0.01	9.46806e-05		-1.26755	<0.01	0.000629176
No name	No Description		A_72_P072351	0.738517	-1.19977	<0.01	0.000163522		-1.19715	<0.01	0.00141878
TSHZ1	teashirt zinc finger homeobox 1		O8833	0.73844	-1.27575	<0.01	0.0021121		-1.27734	<0.01	0.000270255
EHD1	EHdomain containing 1		A_72_P080586	0.73826	-1.16236	<0.01	0.0118254		-1.22694	<0.01	0.00279974
UHMK1	U2AF homology motif UHM kinase 1		A_72_P230037	0.738245	-1.21364	<0.01	1.04293e-05		-1.25011	<0.01	0.00016596
MTMR7	myotubularin related protein 7		A_72_P498640	0.738226	-2.42879	<0.01	1.35337e-06		-1.52341	<0.01	0.0118043
ACTN4	actinin alpha 4		A_72_P064376	0.738191	-1.28554	<0.01	1.23096e-05		-1.23836	<0.01	0.000128406
SAR1B	SAR1 homolog B S cerevisiae		A_72_P077431	0.738074	-1.22563	<0.01	0.000206011		-1.174	<0.01	0.00065989
CHCHD4	coiledcoilhelixcoiledcoilhelix domain containing 4		A_72_P370533	0.738072	-1.27217	<0.01	8.19334e-05		-1.2527	<0.01	0.00300182
HPDL	4hydroxyphenylpyruvate dioxygenaselike		O8140	0.737975	-1.22908	<0.01	9.07976e-05		-1.16903	<0.01	0.0147293
PVRL2	poliovirus receptorrelated 2 herpesvirus entry mediator B		A_72_P088131	0.737923	-1.25714	<0.01	0.000162601		-1.24325	<0.01	0.00217666
No name	chromosome 1 open reading frame 70		A_72_P380068	0.73783	-1.35578	<0.01	1.66904e-05		-1.26743	<0.01	0.00479893
YPEL5	yippeelike 5 Drosophila		A_72_P037751	0.737627	-1.22983	<0.01	7.89303e-06		-1.17943	<0.01	0.00431881
KPNA3	Karyopherin alpha 3		A_72_P442611	0.737564	-1.28622	<0.01	0.000327477		-1.23766	<0.01	0.00040706
AHCY	adenosylhomocysteinase		O14647	0.737495	-1.28099	<0.01	1.80679e-05		-1.21484	<0.01	0.0148422
PNRC1	prolinerich nuclear receptor coactivator 1		A_72_P491782	0.737479	-1.27233	<0.01	8.10776e-06		-1.17004	<0.01	0.0239872
No name	rcad18b_p3y1 cag cDNA 5 mRNA sequence EV893206		A_72_P010211	0.737443	-1.22912	<0.01	0.00484556		-1.27107	<0.01	0.00026097
No name	No Description		A_72_P033966	0.737408	-1.40084	<0.01	0.000374099		-1.3362	<0.01	0.000684505
No name	Integrin alpha E antigen CD103 human mucosal lymphocyte antigen 1 alpha polypeptide ITGAE mRNA		A_72_P055596	0.73738	-1.23369	<0.01	9.0597e-06		-1.17173	<0.01	0.00109054
TCEB1	Similar totranscription elongation factor B SIII polypeptide 1 15kDa elongin C		A_72_P650106	0.737254	-1.30374	<0.01	9.7287e-07		-1.17611	<0.01	0.000456604
C5orf63	chromosome 5 open reading frame 63		A_72_P349940	0.736802	-1.22236	<0.01	3.46918e-06		-1.23227	<0.01	2.09734e-05
CISD1	CDGSH iron sulfur domain 1		A_72_P694878	0.736726	-1.53139	<0.01	1.67894e-07		-1.35202	<0.01	9.49299e-05
EXOSC1	exosome component 1		A_72_P254562	0.736517	-1.14602	<0.01	0.000297676		-1.11206	<0.01	0.0229771
No name	Hypothetical protein LOC100519657 LOC100519657 mRNA		A_72_P039971	0.736492	-1.72146	<0.01	1.68283e-05		-1.59036	<0.01	9.6791e-05
No name	No Description		A_72_P072351	0.736256	-1.19977	<0.01	0.000163522		-1.19715	<0.01	0.00141878
SPECC1L	sperm antigen with calponin homology and coiledcoil domains 1like		O7291	0.736197	-1.2626	<0.01	6.85288e-05		-1.27368	<0.01	0.000139368
No name	mediator complex subunit 10		A_72_P202812	0.736192	-1.25342	<0.01	8.2568e-05		-1.15683	<0.01	0.0100238
YTHDF1	YTH domain family member 1		A_72_P364233	0.735829	-1.16445	<0.01	0.00470611		-1.18012	<0.01	0.000469228
No name	Rep Soluble calciumactivated nucleotidase 1 Homo sapiens Human partial 7 TC527448		A_72_P334163	0.735753	-1.09771	<0.01	0.00919885		-1.16339	<0.01	0.000747244
No name	hypothetical protein LOC618672		A_72_P073056	0.735602	-1.17301	<0.01	0.00840732		-1.23046	<0.01	0.00160753
VCP	valosin containing protein		A_72_P441733	0.735396	-1.17363	<0.01	0.000220222		-1.13023	<0.01	0.0263352
TXNRD1	thioredoxin reductase 1		A_72_P517550	0.735093	-1.37594	<0.01	2.86405e-05		-1.37298	<0.01	0.00188668
ACTN4	actinin alpha 4		A_72_P064376	0.734686	-1.28554	<0.01	1.23096e-05		-1.23836	<0.01	0.000128406
EEF1E1	eukaryotic translation elongation factor 1 epsilon 1		O10369	0.734497	-1.26603	<0.01	0.000190811		-1.18396	<0.01	0.0419495
PSMD1	proteasome prosome macropain 26S subunit nonATPase 1		O8719	0.734299	-1.17481	<0.01	0.00024672		-1.15668	<0.01	0.00750786
No name	Lipopolysaccharideinduced tumor necrosis factoralpha factor homolog LOC100518302 mRNA		A_72_P158981	0.734253	-1.39085	<0.01	0.000234881		-1.282	<0.01	0.00330416
PLGRKT	plasminogen receptor Cterminal lysine transmembrane protein		A_72_P157956	0.734229	-1.4074	<0.01	1.78572e-06		-1.20866	<0.01	0.041471
No name	Rep MGC140361 protein Bos taurus Bovine partial 9 TC590765		A_72_P258117	0.734028	-1.31854	<0.01	2.35213e-05		-1.15705	<0.01	0.0690738
PRNP	prion protein		A_72_P584126	0.733993	-1.19409	<0.01	0.0245644		-1.30174	<0.01	0.00277641
AMPD2	adenosine monophosphate deaminase 2		O5449	0.733685	-1.12727	<0.01	0.103175		-1.27194	<0.01	0.0011762
No name	ubiquitin family domain containing 1		A_72_P096996	0.733649	-1.22897	<0.01	0.00022624		-1.16224	<0.01	0.0206915
PFDN2	prefoldin subunit 2		A_72_P589481	0.733471	-1.12649	<0.01	2.57238e-05		-1.10354	<0.01	0.0245784
NAMPT	nicotinamide phosphoribosyltransferase		gi|77404427|ref|NM_001031793.2|	0.733447	-1.40555	<0.01	2.21016e-05		-1.35714	<0.01	0.00359931
HSPA12A	heat shock 70kDa protein 12A		A_72_P372993	0.733359	-1.4134	<0.01	0.000616219		-1.44631	<0.01	0.00110586
ND1	NADH dehydrogenase subunit 1 complex I		A_72_P754234	0.733156	-1.31669	<0.01	2.66313e-05		-1.14563	<0.01	0.0249652
YPEL5	yippeelike 5 Drosophila		O10979	0.733083	-1.22241	<0.01	1.80679e-05		-1.21138	<0.01	0.00179011
SMS	spermine synthase		A_72_P465420	0.73294	-1.30115	<0.01	3.32017e-05		-1.19534	<0.01	0.00169283
PLGRKT	plasminogen receptor Cterminal lysine transmembrane protein		A_72_P598173	0.73258	-1.39448	<0.01	2.23119e-06		-1.22531	<0.01	0.0206465
SPCS1	signal peptidase complex subunit 1 homolog S cerevisiae		A_72_P030866	0.73257	-1.16805	<0.01	2.62815e-05		-1.13552	<0.01	0.0266651
COX6A1	cytochrome c oxidase subunit VIa polypeptide 1		A_72_P384748	0.73252	-1.29572	<0.01	1.99703e-05		-1.15706	<0.01	0.0214037
SCUBE3	signal peptide CUB domain EGFlike 3		A_72_P361938	0.732518	-1.33546	<0.01	6.07379e-06		-1.24281	<0.01	0.000828068
No name	Rep Pyruvate decarboxylaselike protein Oryza sativa subsp japonica Rice partial 5 TC548773		A_72_P359528	0.732495	-1.20271	<0.01	0.00126791		-1.22286	<0.01	0.000127803
PSMD1	proteasome prosome macropain 26S subunit nonATPase 1		A_72_P073866	0.732444	-1.18966	<0.01	0.000772464		-1.14286	<0.01	0.0186064
COX6A1	cytochrome c oxidase subunit VIa polypeptide 1		A_72_P679020	0.732313	-1.29491	<0.01	2.62815e-05		-1.15277	<0.01	0.0250223
COX6A1	cytochrome c oxidase subunit VIa polypeptide 1		A_72_P591294	0.732236	-1.29651	<0.01	3.65024e-05		-1.17581	<0.01	0.00915336
TCEB1	Similar totranscription elongation factor B SIII polypeptide 1 15kDa elongin C		A_72_P591099	0.732181	-1.28812	<0.01	1.78572e-06		-1.17257	<0.01	0.000469228
UFD1L	Similar toubiquitin fusion degradation 1 like yeast		A_72_P657564	0.732021	-1.18331	<0.01	0.000150718		-1.13572	<0.01	0.0193283
AMPD2	adenosine monophosphate deaminase 2		A_72_P030546	0.731938	-1.14121	<0.01	0.0629455		-1.28397	<0.01	0.000790737
TXNRD1	thioredoxin reductase		A_72_P163096	0.731755	-1.37806	<0.01	1.71223e-05		-1.38759	<0.01	0.0018661
PPTC7	PTC7 protein phosphatase homolog S cerevisiae		A_72_P196982	0.731732	-1.25665	<0.01	0.000150855		-1.21006	<0.01	0.0128493
CALD1	caldesmon 1		A_72_P426119	0.731618	-1.28113	<0.01	2.46892e-06		-1.28987	<0.01	0.000144159
LARP4	La ribonucleoprotein domain family member 4		A_72_P404478	0.731475	-1.24353	<0.01	1.80679e-05		-1.20577	<0.01	0.00192144
No name	BX676088 library scac cDNA clone scac0036k11 3prim mRNA sequence BX676088		A_72_P268399	0.73147	-1.16638	<0.01	2.95012e-06		-1.17501	<0.01	0.000657956
ME1	malic enzyme 1 NADP+dependent cytosolic		A_72_P444471	0.731353	-2.40445	<0.01	1.65484e-05		-1.61771	<0.01	0.0209923
PRNP	prion protein		A_72_P165886	0.731305	-1.18304	<0.01	0.0339676		-1.29563	<0.01	0.00330416
COX6A1	cytochrome c oxidase subunit VIa polypeptide 1		A_72_P611114	0.731259	-1.3018	<0.01	3.06391e-05		-1.14735	<0.01	0.0288005
TRAF5	TNF receptorassociated factor 5		gi|115554981|dbj|AK240180.1|	0.730923	-1.48227	<0.01	3.1853e-05		-1.41118	<0.01	0.0138832
SBDS	ShwachmanBodianDiamond syndrome		A_72_P245527	0.730918	-1.17874	<0.01	7.5184e-05		-1.11459	<0.01	0.00444229
MED10	mediator complex subunit 10		O1175	0.730866	-1.29375	<0.01	2.71412e-05		-1.16419	<0.01	0.027479
No name	PREDICTED hypothetical LOC100519742 LOC100519742 partial miscRNA		A_72_P202332	0.730831	-1.29889	<0.01	6.40253e-05		-1.17272	<0.01	0.057109
TINAGL1	tubulointerstitial nephritis antigenlike 1		O8824	0.730808	-1.48835	<0.01	0.000182539		-1.39095	<0.01	5.16428e-05
No name	923178 MARC 4PIG cDNA 5 mRNA sequence CK458771		A_72_P032841	0.730769	-1.62551	<0.01	5.01482e-05		-1.45941	<0.01	0.00248641
LDLR	low density lipoprotein receptor		A_72_P538263	0.730691	-1.37617	<0.01	0.000422608		-1.54325	<0.01	0.00113335
MED31	mediator complex subunit 31		O10409	0.730579	-1.17076	<0.01	5.74014e-05		-1.16555	<0.01	0.00247715
No name	basic leucine zipper nuclear factor 1 BLZF1 mRNA		A_72_P400568	0.730213	-1.23072	<0.01	1.09943e-06		-1.12707	<0.01	0.0584956
BLCAP	bladder cancer associated protein		A_72_P503166	0.730157	-1.34848	<0.01	0.000103189		-1.22358	<0.01	0.0040851
RAD23B	RAD23 homolog B S cerevisiae		A_72_P653811	0.730092	-1.17691	<0.01	0.00285875		-1.17698	<0.01	0.00038697
HK2	hexokinase 2		A_72_P071346	0.730068	-1.59727	<0.01	0.000135002		-1.52679	<0.01	0.00158496
FAM122A	family with sequence similarity 122A		O8752	0.730042	-1.22643	<0.01	2.96105e-05		-1.16841	<0.01	0.000598394
DAZAP2	DAZ associated protein 2		A_72_P226102	0.730007	-1.25475	<0.01	5.19522e-05		-1.16126	<0.01	0.0674543
COX6A1	cytochrome c oxidase subunit VIa polypeptide 1		A_72_P503051	0.729967	-1.32168	<0.01	2.18593e-05		-1.14929	<0.01	0.0191182
PLGRKT	plasminogen receptor Cterminal lysine transmembrane protein		A_72_P592019	0.729903	-1.41988	<0.01	7.51482e-07		-1.22146	<0.01	0.0316638
SUMO1P3	SUMO1 pseudogene 3		A_72_P042561	0.729858	-1.16869	<0.01	2.93457e-05		-1.11137	<0.01	0.0567599
ACTN4	actinin alpha 4		A_72_P206952	0.729808	-1.29494	<0.01	5.2109e-06		-1.23967	<0.01	0.000142946
UBE2J2	ubiquitinconjugating enzyme E2 J2		A_72_P202627	0.72962	-1.18899	<0.01	0.00253175		-1.20717	<0.01	0.000362319
KCNQ1	potassium voltagegated channel KQTlike subfamily member 1		A_72_P162961	0.729553	-2.74541	<0.01	1.54054e-05		-1.60706	<0.01	0.0128272
NKRF	NFKB repressing factor		A_72_P504314	0.729481	-1.18586	<0.01	0.0126066		-1.26186	<0.01	0.00263472
CDKN1A	cyclindependent kinase inhibitor 1A p21 Cip1		A_72_P152936	0.729415	-1.56016	<0.01	3.35432e-05		-1.39391	<0.01	0.0100751
ND1	NADH dehydrogenase subunit 1 complex I		A_72_P745561	0.72909	-1.32522	<0.01	2.17027e-05		-1.14949	<0.01	0.0258573
UGP2	UDPglucose pyrophosphorylase 2		A_72_P165756	0.729074	-1.22392	<0.01	5.6697e-06		-1.14651	<0.01	0.00735579
HABP4	hyaluronan binding protein 4		O560	0.728856	-1.46506	<0.01	6.54965e-07		-1.33902	<0.01	0.000172965
COQ10B	coenzyme Q10 homolog B S cerevisiae		A_72_P507873	0.728758	-1.26974	<0.01	2.5838e-06		-1.22425	<0.01	0.00263887
No name	Hypothetical protein LOC100514586 LOC100514586 mRNA		A_72_P012491	0.728755	-1.18863	<0.01	5.21092e-05		-1.15206	<0.01	0.00683727
JMJD8	jumonji domain containing 8		O3032	0.728737	-1.13957	<0.01	0.034573		-1.27784	<0.01	0.0017958
KPNA1	karyopherin alpha 1 importin alpha 5		A_72_P441274	0.728637	-1.15715	<0.01	0.000100361		-1.12668	<0.01	0.0109594
FRMPD1	FERM and PDZ domain containing 1		A_72_P314608	0.728152	-1.12654	<0.01	0.000317942		-1.11638	<0.01	0.00152125
TRAF2	TNF receptorassociated factor 2		gi|49346980|gb|AJ662857.1|AJ662857	0.727931	-1.23526	<0.01	0.000120399		-1.15838	<0.01	0.0326953
SLU7	SLU7 splicing factor homolog S cerevisiae		O416	0.727746	-1.19495	<0.01	2.5862e-05		-1.10604	<0.01	0.0040548
VPS37A	vacuolar protein sorting 37 homolog A S cerevisiae		A_72_P549031	0.727667	-1.26202	<0.01	0.000433745		-1.25929	<0.01	0.000838164
PIP5KL1	phosphatidylinositol4phosphate 5kinaselike 1		A_72_P299549	0.727635	-1.52753	<0.01	2.28937e-05		-1.3606	<0.01	0.00374761
FZR1	fizzy/cell division cycle 20 related 1 Drosophila		O9309	0.727561	-1.10853	<0.01	0.0234594		-1.28568	<0.01	3.98231e-05
UQCR10	ubiquinolcytochrome c reductase complex III subunit X		A_72_P268504	0.727401	-1.38557	<0.01	8.88915e-06		-1.26923	<0.01	0.0070302
NADK	NAD kinase		O12254	0.727273	-1.31102	<0.01	5.61397e-05		-1.18555	<0.01	0.0339081
ME1	malic enzyme 1 NADP+dependent cytosolic		O15000	0.727034	-2.37365	<0.01	1.76483e-05		-1.61991	<0.01	0.0185426
No name	FERM and PDZ domain containing 1		A_72_P431714	0.727027	-1.19734	<0.01	6.31996e-05		-1.19533	<0.01	5.00176e-05
TXNRD1	thioredoxin reductase 1		A_72_P499028	0.726987	-1.35878	<0.01	2.77685e-05		-1.40037	<0.01	0.00184108
HBZ	Hemoglobin subunit zeta		A_72_P245572	0.726926	-1.60079	<0.01	5.2525e-05		-1.39102	<0.01	0.00562946
No name	BX666850 library scac cDNA clone scac0025m09 3prim mRNA sequence BX666850		A_72_P313488	0.726696	-1.24068	<0.01	6.47022e-06		-1.14981	<0.01	0.00216869
KPNA3	Karyopherin alpha 3		A_72_P442611	0.726672	-1.28622	<0.01	0.000327477		-1.23766	<0.01	0.00040706
No name	peptidyltRNA hydrolase 2		A_72_P203427	0.726483	-1.24551	<0.01	7.6157e-05		-1.1659	<0.01	0.000525191
C3orf78	Similar tochromosome 3 open reading frame 78		O1247	0.726468	-1.74577	<0.01	4.88133e-06		-1.33621	<0.01	0.000291218
COMT	catecholOmethyltransferase		O8800	0.726255	-1.82974	<0.01	6.00311e-06		-1.54234	<0.01	0.00198501
NOLC1	nucleolar and coiledbody phosphoprotein 1		A_72_P236547	0.726149	-1.25294	<0.01	0.000353375		-1.25487	<0.01	0.00023541
RDH11	retinol dehydrogenase 11 alltrans/9cis/11cis		A_72_P665256	0.725924	-1.38087	<0.01	5.84933e-06		-1.24166	<0.01	0.0499843
ARCN1	archain 1		O10623	0.725864	-1.20366	<0.01	0.000218294		-1.14256	<0.01	0.00172175
PCBD1	similar to pterin4 alphacarbinolamine dehydratase/dimerization cofactor of hepatocyte nuclear factor 1 alpha		A_72_P205732	0.725274	-1.73692	<0.01	9.4894e-08		-1.38771	<0.01	0.000372649
CDKN1A	cyclindependent kinase inhibitor 1A p21 Cip1		gi|115552646|dbj|AK232851.1|	0.725245	-1.53648	<0.01	4.73191e-05		-1.39867	<0.01	0.00984128
RHOQ	ras homolog family member Q		A_72_P183791	0.725155	-1.47647	<0.01	5.53947e-06		-1.37687	<0.01	8.11232e-05
CDKN1A	cyclindependent kinase inhibitor 1A p21 Cip1		A_72_P715228	0.725039	-1.52879	<0.01	4.45573e-05		-1.39843	<0.01	0.00933979
MBOAT7	membrane bound Oacyltransferase domain containing 7		A_72_P377943	0.724766	-1.218	<0.01	8.927e-06		-1.20386	<0.01	5.61149e-05
No name	30S ribosomal protein S4 chloroplastic		A_72_P060726	0.724577	-1.20085	<0.01	0.000617725		-1.16925	<0.01	0.0653313
RRS1	RRS1 ribosome biogenesis regulator homolog S cerevisiae		A_72_P107241	0.724415	-1.32923	<0.01	0.000190811		-1.27283	<0.01	0.000704959
PRR13	proline rich 13		O3998	0.724357	-1.33041	<0.01	3.65269e-06		-1.28194	<0.01	0.000649714
TOR1B	similar to Torsin1B precursor Torsin family 1 member B		A_72_P498173	0.724182	-1.14616	<0.01	0.000554063		-1.14393	<0.01	0.00570173
No name	Rep PREDICTED NEDD8 ultimate buster1 isoform 1 Macaca mulatta partial 6 TC525824		A_72_P296864	0.724049	-1.99183	<0.01	2.76648e-05		-1.72518	<0.01	0.000573043
COMT	catecholOmethyltransferase		A_72_P402783	0.724017	-1.73336	<0.01	4.46657e-06		-1.47277	<0.01	0.0176647
AAR2 C20orf4 CGI-23 PRO0225	similar to Uncharacterized protein C20orf4 homolog		A_72_P153291	0.723872	-1.13725	<0.01	0.000590579		-1.12847	<0.01	0.00463333
SLC25A44	solute carrier family 25 member 44		A_72_P356068	0.723574	-1.39737	<0.01	3.47586e-05		-1.28909	<0.01	0.00171149
TCEB1	Similar totranscription elongation factor B SIII polypeptide 1 15kDa elongin C		A_72_P118941	0.723442	-1.28846	<0.01	3.19908e-06		-1.17197	<0.01	0.000828068
CYCS	cytochrome c somatic		A_72_P667834	0.723398	-1.48206	<0.01	1.16687e-05		-1.24239	<0.01	0.0109979
TXNRD1	thioredoxin reductase 1		O14115	0.723391	-1.38968	<0.01	3.08873e-06		-1.38817	<0.01	0.00120039
LLPH	LLP homolog longterm synaptic facilitation Aplysia		O7903	0.723321	-1.24619	<0.01	3.34613e-05		-1.19862	<0.01	0.00037765
PRNP	prion protein		A_72_P636707	0.723133	-1.15301	<0.01	0.0900285		-1.32117	<0.01	0.000950362
CYCS	cytochrome c somatic		A_72_P584036	0.723068	-1.53482	<0.01	4.66424e-06		-1.31411	<0.01	0.0211558
TIMM8A	translocase of inner mitochondrial membrane 8 homolog A yeast		A_72_P327958	0.722963	-1.27432	<0.01	7.55422e-05		-1.20388	<0.01	0.0106747
PVRL2	poliovirus receptorrelated 2 herpesvirus entry mediator B		A_72_P416293	0.722869	-1.47477	<0.01	4.64028e-06		-1.3253	<0.01	0.00163787
CSNK2A1	casein kinase 2 alpha 1 polypeptide		A_72_P391403	0.72272	-1.25548	<0.01	1.75508e-05		-1.19877	<0.01	0.000168714
UBE2L3	ubiquitinconjugating enzyme E2L 3		A_72_P213347	0.722658	-1.2235	<0.01	0.000523915		-1.21674	<0.01	0.00165768
ITGB8	integrin beta 8		O12086	0.72254	-1.59525	<0.01	1.2267e-06		-1.19806	<0.01	0.0463421
YTHDF1	YTH domain family member 1		O1456	0.722526	-1.14042	<0.01	0.00918193		-1.15389	<0.01	0.000684505
No name	Rep CG12997PA Drosophila melanogaster Fruit fly partial 5 TC596570		A_72_P239147	0.722328	-1.25109	<0.01	2.01093e-06		-1.22966	<0.01	3.98231e-05
CDK8	cyclindependent kinase 8		O1893	0.722215	-1.15631	<0.01	7.91109e-05		-1.13002	<0.01	5.16428e-05
RAD23B	RAD23 homolog B S cerevisiae		A_72_P494981	0.722203	-1.18629	<0.01	0.000807549		-1.18371	<0.01	0.000974628
No name	mRNA cloneLNG010032F07 expressed in lung AK231853		A_72_P132521	0.722025	-1.22696	<0.01	0.000329251		-1.11156	<0.01	0.0503012
KTI12	KTI12 homolog chromatin associated S cerevisiae		O5321	0.721862	-1.18453	<0.01	0.00118382		-1.15456	<0.01	0.045178
ANKRD40	ankyrin repeat domain 40		A_72_P058811	0.721792	-1.14423	<0.01	0.00127674		-1.22387	<0.01	0.000248122
C20orf24	chromosome 20 open reading frame 24		A_72_P147206	0.721665	-1.17825	<0.01	1.24992e-05		-1.11421	<0.01	0.056071
GALM	galactose mutarotase aldose 1epimerase		A_72_P177631	0.721226	-1.35899	<0.01	4.25929e-07		-1.19529	<0.01	0.0349349
DERL1	derlin 1		O13142	0.721083	-1.36121	<0.01	1.13572e-06		-1.40734	<0.01	0.00040706
No name	poliovirus receptorrelatedprotein 2like LOC100525346 mRNA		A_72_P406483	0.720778	-1.39374	<0.01	0.00019481		-1.43816	<0.01	0.000117497
ATP6V1F	ATPase H+ transporting lysosomal 14kDa V1 subunit F		A_72_P275699	0.720464	-1.23989	<0.01	2.88439e-05		-1.16091	<0.01	0.00138449
TTC7B	tetratricopeptide repeat domain 7B		A_72_P192437	0.72043	-1.42086	<0.01	5.04832e-05		-1.25344	<0.01	0.00838859
BLCAP	bladder cancer associated protein		A_72_P283154	0.720404	-1.34831	<0.01	0.000141496		-1.24282	<0.01	0.000790737
ND1	NADH dehydrogenase subunit 1 complex I		A_72_P772081	0.720375	-1.22628	<0.01	2.35213e-05		-1.13343	<0.01	0.0122922
MRPS18C	mitochondrial ribosomal protein S18C		O13568	0.720173	-1.19935	<0.01	0.00077206		-1.10139	<0.01	0.0619412
KPNA2	karyopherin alpha 2 RAG cohort 1 importin alpha 1		A_72_P127716	0.72013	-1.26511	<0.01	3.12957e-05		-1.20537	<0.01	0.0211558
CISD1	CDGSH iron sulfur domain 1		A_72_P626049	0.719727	-1.5055	<0.01	3.13414e-07		-1.31892	<0.01	0.000185319
No name	1433 protein gammalike		A_72_P030081	0.71963	-1.34114	<0.01	1.15529e-05		-1.31731	<0.01	0.00036239
No name	deoxyhypusine hydroxylaselike		A_72_P318348	0.71932	-1.15021	<0.01	0.000112854		-1.13006	<0.01	0.0147536
DHRS7	dehydrogenase/reductase SDR family member 7		A_72_P665954	0.719102	-1.34435	<0.01	0.00012509		-1.21947	<0.01	0.0211973
PSMD12	proteasome prosome macropain 26S subunit nonATPase 12		gi|112758723|gb|DB804353.1|DB80...	0.719037	-1.24677	<0.01	4.52029e-06		-1.18864	<0.01	0.000416915
DLAT	dihydrolipoamide Sacetyltransferase		A_72_P704857	0.719018	-1.43856	<0.01	1.07578e-05		-1.20473	<0.01	0.0300464
EMC8	ER membrane protein complex subunit 8		A_72_P174656	0.718353	-1.20903	<0.01	0.000520403		-1.15054	<0.01	0.0147576
IRAK2	interleukin1 receptorassociated kinase 2		O1964	0.718269	-6.51102	<0.01	1.44105e-07		-2.29357	<0.01	3.86991e-05
C19orf53	chromosome 19 open reading frame 53		A_72_P129601	0.71826	-1.20236	<0.01	5.96615e-05		-1.13034	<0.01	0.0186112
SPCS1	signal peptidase complex subunit 1 homolog S cerevisiae		A_72_P605793	0.717882	-1.18547	<0.01	3.31807e-05		-1.1267	<0.01	0.045706
PCBD1	pterin4 alphacarbinolamine dehydratase/dimerization cofactor of hepatocyte nuclear factor 1 alpha		O5172	0.717727	-1.72679	<0.01	1.40689e-07		-1.3762	<0.01	0.000473086
C5orf63	chromosome 5 open reading frame 63		A_72_P349940	0.717401	-1.22236	<0.01	3.46918e-06		-1.23227	<0.01	2.09734e-05
PSMD8	proteasome prosome macropain 26S subunit nonATPase 8		gi|115553103|dbj|AK239689.1|	0.717365	-1.17827	<0.01	0.000255195		-1.12971	<0.01	0.0455284
No name	glycogen synthase kinase 3 beta		A_72_P096641	0.717354	-1.16746	<0.01	0.000283729		-1.12261	<0.01	0.00755131
OPTN	optineurin		A_72_P177566	0.717353	-1.45251	<0.01	1.85223e-05		-1.19778	<0.01	0.00838859
SNAP29	synaptosomalassociated protein 29kDa		A_72_P397378	0.71734	-1.18381	<0.01	0.000433745		-1.12189	<0.01	0.00754611
TXNRD1	thioredoxin reductase 1		A_72_P455657	0.717167	-1.39626	<0.01	1.82004e-06		-1.42054	<0.01	0.000459241
PXK	PX domain containing serine/threonine kinase		A_72_P261102	0.71703	-1.22713	<0.01	0.000164567		-1.12086	<0.01	0.0525656
ME1	malic enzyme 1 NADP+dependent cytosolic		A_72_P268141	0.716815	-1.93945	<0.01	2.17278e-05		-1.42706	<0.01	0.00556314
AGPAT1	1acylglycerol3phosphate Oacyltransferase 1 lysophosphatidic acid acyltransferase alpha		A_72_P202932	0.716813	-1.31798	<0.01	5.71347e-05		-1.1585	<0.01	0.0414754
GNAI3	guanine nucleotide binding protein G protein alpha inhibiting activity polypeptide 3		A_72_P302584	0.716747	-1.19915	<0.01	4.2128e-05		-1.16212	<0.01	5.00176e-05
UBE2L3	ubiquitinconjugating enzyme E2L 3		A_72_P402768	0.716743	-1.11808	<0.01	0.000287541		-1.12862	<0.01	0.00564116
EHMT2	euchromatic histonelysine Nmethyltransferase 2		antisens_OTTSUST00000000608	0.716573	-1.23742	<0.01	0.000187829		-1.18773	<0.01	0.0418412
PPP2CA	protein phosphatase 2 catalytic subunit alpha isozyme		A_72_P035956	0.716563	-1.12929	<0.01	0.000704079		-1.16084	<0.01	0.000662993
FAM190B	family with sequence similarity 190 member B		A_72_P506040	0.716516	-1.34717	<0.01	2.23119e-06		-1.18919	<0.01	0.00226364
PLGRKT	plasminogen receptor Cterminal lysine transmembrane protein		O12126	0.716363	-1.39253	<0.01	4.92089e-06		-1.18017	<0.01	0.0674483
TIMM17A	translocase of inner mitochondrial membrane 17 homolog A yeast		A_72_P063751	0.716341	-1.38365	<0.01	6.66267e-07		-1.30403	<0.01	0.000213493
BSDC1	BSD domain containing 1		A_72_P354538	0.716233	-1.10671	<0.01	0.00685039		-1.15009	<0.01	0.000123109
DHRS7	dehydrogenase/reductase SDR family member 7		A_72_P166096	0.716078	-1.36087	<0.01	9.39882e-05		-1.20179	<0.01	0.034337
No name	Discs largelike		O3356	0.715683	-1.26064	<0.01	1.16687e-05		-1.11228	<0.01	0.0674355
FEM1A	fem1 homolog a C elegans		A_72_P141041	0.715287	-1.1266	<0.01	0.00336088		-1.12991	<0.01	0.00163787
ZNRF2	zinc and ring finger 2		A_72_P269834	0.715273	-1.20013	<0.01	0.000278845		-1.17372	<0.01	0.00320425
COMT	Catechol Omethyltransferase		A_72_P514638	0.715219	-1.82138	<0.01	7.12258e-06		-1.52056	<0.01	0.0026118
NAMPT	nicotinamide phosphoribosyltransferase		A_72_P035446	0.715136	-1.42619	<0.01	1.73794e-05		-1.3586	<0.01	0.00277641
No name	Rep Dermorphin2 precursor Contains Dermorphin Phyllomedusa sauvagei Sauvages leaf frog partial 8 TC536376		A_72_P428264	0.715068	-1.19678	<0.01	7.4785e-05		-1.20376	<0.01	0.00421092
PCBD1	pterin4 alphacarbinolamine dehydratase/dimerization cofactor of hepatocyte nuclear factor 1 alpha		A_72_P489412	0.715059	-1.71696	<0.01	9.4894e-08		-1.35631	<0.01	0.00093598
MARCH5	membraneassociated ring finger C3HC4 5		A_72_P288519	0.714874	-1.15522	<0.01	0.000363		-1.14452	<0.01	0.000672056
AGPAT1	1acylglycerol3phosphate Oacyltransferase 1 lysophosphatidic acid acyltransferase alpha		OTTSUST00000000588	0.714732	-1.2994	<0.01	0.000132749		-1.154	<0.01	0.0308836
No name	septin 11		A_72_P046106	0.714711	-1.24404	<0.01	3.68196e-06		-1.20128	<0.01	0.00154352
No name	No Description		A_72_P050011	0.714532	-1.20519	<0.01	0.000247925		-1.13098	<0.01	0.0268505
UBAP1	ubiquitin associated protein 1		CUST_96_PI427286967	0.714515	-1.2253	<0.01	0.000361861		-1.14391	<0.01	0.0340388
CISD1	CDGSH iron sulfur domain 1		A_72_P031176	0.714489	-1.52113	<0.01	9.4894e-08		-1.30766	<0.01	0.00022036
OAZ1	ornithine decarboxylase antizyme 1		A_72_P602908	0.714414	-1.1865	<0.01	0.000132274		-1.10665	<0.01	0.064682
ARF6	ADPribosylation factor 6		A_72_P303124	0.714383	-1.17068	<0.01	0.0052297		-1.21814	<0.01	0.000747244
UBE2W	ubiquitinconjugating enzyme E2W putative		A_72_P354033	0.714216	-1.16178	<0.01	4.51238e-05		-1.17268	<0.01	0.000790305
ADIPOR2	adiponectin receptor 2		A_72_P016016	0.714152	-1.29409	<0.01	1.55644e-05		-1.1892	<0.01	0.00389409
No name	thioredoxinlike 1		A_72_P096916	0.714005	-1.20793	<0.01	0.000354023		-1.17999	<0.01	0.0180003
MKKS	McKusickKaufman syndrome		A_72_P051421	0.713958	-1.29375	<0.01	1.56263e-05		-1.12675	<0.01	0.0440601
No name	RIO kinase 2 yeast RIOK2 mRNA		A_72_P348628	0.7139	-1.26495	<0.01	6.0796e-05		-1.27392	<0.01	2.62767e-05
SAR1B	SAR1 homolog B S cerevisiae		A_72_P747083	0.713761	-1.23569	<0.01	1.52113e-05		-1.14724	<0.01	0.000258135
No name	Rep CRISPRassociated RAMP protein Cmr4 Myxococcus xanthus strain DK 1622 partial 6 TC573372		A_72_P105136	0.713666	-1.8064	<0.01	3.79552e-05		-1.67396	<0.01	0.00149732
No name	Ubiquitin carboxylterminal hydrolase 14like LOC100625317 mRNA		A_72_P302164	0.713495	-1.23346	<0.01	2.60106e-05		-1.11034	<0.01	0.0715187
CISD1	CDGSH iron sulfur domain 1		A_72_P489751	0.713449	-1.53105	<0.01	1.00914e-07		-1.33113	<0.01	0.000535635
No name	cCR4NOT transcriptioncomplex subunit 7 CNOT7 mRNA		A_72_P643218	0.713383	-1.10047	<0.01	0.000890238		-1.10436	<0.01	3.58635e-05
PNPLA3	patatinlike phospholipase domain containing 3		A_72_P445108	0.713295	-2.37212	<0.01	3.31162e-05		-1.9204	<0.01	0.0143696
No name	No Description		A_72_P266192	0.713192	-1.189	<0.01	8.36262e-05		-1.16277	<0.01	0.018965
CCDC58	coiledcoil domain containing 58		O12979	0.713168	-1.24536	<0.01	3.35432e-05		-1.15213	<0.01	0.00672807
CACUL1	CDK2associated cullin domain 1		A_72_P184716	0.713138	-1.39139	<0.01	4.18837e-05		-1.26397	<0.01	0.0154929
WDFY4	WDFY family member 4		A_72_P140756	0.713014	-1.78518	<0.01	2.01794e-05		-1.34024	<0.01	0.0275793
No name	similar to CDGSH iron sulfur domain 1		A_72_P072416	0.712983	-1.51092	<0.01	1.7987e-07		-1.31969	<0.01	0.00032808
RAD23B	RAD23 homolog B S cerevisiae		A_72_P494981	0.71281	-1.18629	<0.01	0.000807549		-1.18371	<0.01	0.000974628
AGPAT1	1acylglycerol3phosphate Oacyltransferase 1 lysophosphatidic acid acyltransferase alpha		OTTSUST00000000586	0.712609	-1.29843	<0.01	0.000173661		-1.13298	<0.01	0.0373114
EIF4G3	eukaryotic translation initiation factor 4 gamma 3		O12660	0.712539	-1.25431	<0.01	0.000300905		-1.25502	<0.01	0.00451565
VPS37A	vacuolar protein sorting 37 homolog A S cerevisiae		A_72_P066401	0.712268	-1.25717	<0.01	0.000383217		-1.24971	<0.01	0.000623528
ATP6V1F	ATPase H+ transporting lysosomal 14kDa V1 subunit F		O12076	0.712069	-1.24196	<0.01	3.2596e-05		-1.15287	<0.01	0.00241993
ARL1	ADPribosylation factorlike 1		O14598	0.711692	-1.1824	<0.01	0.00023162		-1.15782	<0.01	0.0132632
ADIPOR2	adiponectin receptor 2		O13159	0.711487	-1.2944	<0.01	1.0885e-05		-1.18956	<0.01	0.00345603
FZD7	frizzled homolog 7 Drosophila		A_72_P131956	0.711223	-1.14689	<0.01	2.39117e-05		-1.10703	<0.01	0.0149344
ND1	NADH dehydrogenase subunit 1 complex I		A_72_P753106	0.711215	-1.24683	<0.01	4.57052e-05		-1.12779	<0.01	0.0215963
SF3B5	splicing factor 3b subunit 5 10kDa		O644	0.711152	-1.16992	<0.01	5.61397e-05		-1.12299	<0.01	0.023589
No name	Rep Elongation of very long chain fatty acids protein 5 Xenopus tropicalis Western clawed frog Silurana tropicalis partial 7 TC611326		A_72_P054681	0.711116	-1.67259	<0.01	7.13752e-05		-1.55392	<0.01	0.000855391
No name	PREDICTED hypothetical protein LOC100524552 LOC100524552 mRNA		A_72_P039201	0.711067	-1.12574	<0.01	0.00139652		-1.16344	<0.01	0.00115957
EIF4G1	eukaryotic translation initiation factor 4 gamma 1		O3308	0.711006	-1.25873	<0.01	0.000271392		-1.21082	<0.01	0.00444229
PDK1	pyruvate dehydrogenase kinase isozyme 1		A_72_P310868	0.710991	-1.28035	<0.01	0.000152532		-1.16397	<0.01	0.0506544
LCK	lymphocytespecific protein tyrosine kinase		A_72_P299179	0.710596	-1.17637	<0.01	4.06724e-05		-1.15069	<0.01	0.00016596
No name	Lipopolysaccharideinduced tumor necrosis factoralpha factor homolog LOC100518302 mRNA		A_72_P158981	0.710477	-1.39085	<0.01	0.000234881		-1.282	<0.01	0.00330416
TEX261	testis expressed 261		A_72_P407638	0.710448	-1.17294	<0.01	0.000324385		-1.14929	<0.01	0.00210512
AGPAT1	1acylglycerol3phosphate Oacyltransferase 1 lysophosphatidic acid acyltransferase alpha		OTTSUST00000000590	0.71041	-1.35231	<0.01	0.000257911		-1.1366	<0.01	0.0707643
DLAT	dihydrolipoamide Sacetyltransferase		O14151	0.710339	-1.54877	<0.01	5.6697e-06		-1.31826	<0.01	0.0289788
UBE2NL	ubiquitinconjugating enzyme E2Nlike		O10286	0.710121	-1.19525	<0.01	5.3827e-05		-1.17783	<0.01	0.0215963
SLC25A36	solute carrier family 25 pyrimidine nucleotide carrier member 36		O13668	0.710066	-1.18198	<0.01	0.0537175		-1.29277	<0.01	0.00164087
NAA15	Nalphaacetyltransferase 15 NatA auxiliary subunit		O3993	0.709925	-1.22164	<0.01	0.000360162		-1.22028	<0.01	0.000160016
CTSA	cathepsin A		A_72_P450137	0.709781	-1.14395	<0.01	3.48046e-05		-1.16196	<0.01	4.1224e-05
ZFAND5	zinc finger AN1type domain 5		A_72_P659488	0.709584	-1.27548	<0.01	1.08153e-05		-1.20293	<0.01	0.00122087
BLCAP	bladder cancer associated protein		A_72_P564924	0.709515	-1.3393	<0.01	0.000173661		-1.24121	<0.01	0.00442166
PSMD7	proteasome prosome macropain 26S subunit nonATPase 7		gi|52350721|gb|AY609436.1|	0.709391	-1.09927	<0.01	0.0201095		-1.11204	<0.01	0.00254919
VDAC3	voltagedependent anion channel 3		O8784	0.709336	-1.20855	<0.01	1.1414e-05		-1.12165	<0.01	0.0087799
CCBL2	cysteine conjugatebeta lyase 2		A_72_P708935	0.70916	-1.21292	<0.01	0.000231772		-1.13162	<0.01	0.064737
GCLM	glutamatecysteine ligase modifier subunit		A_72_P594119	0.709124	-1.30868	<0.01	0.000532181		-1.30678	<0.01	0.00116313
TMED5	similar to Transmembrane emp24 protein transport domain containing 5		A_72_P502256	0.709041	-1.26749	<0.01	5.6697e-06		-1.24957	<0.01	0.000866729
SOX9	SRY sex determining region Ybox 9		A_72_P146931	0.708967	-1.57449	<0.01	0.000212312		-1.66151	<0.01	0.000378579
No name	similar to UDPglucuronosyltransferase		A_72_P326108	0.708958	-1.85622	<0.01	0.000618569		-1.40822	<0.01	0.0397286
No name	Eukaryotic translation initiation factor 3 subunit Jlike LOC100158180 mRNA		A_72_P096351	0.70894	-1.1776	<0.01	0.000739714		-1.1453	<0.01	0.0702935
WDR83OS	CGI140		A_72_P232482	0.708878	-1.19897	<0.01	3.07472e-05		-1.10912	<0.01	0.0530259
RDH11	retinol dehydrogenase 11 alltrans/9cis/11cis		A_72_P010851	0.708082	-1.38129	<0.01	6.19586e-06		-1.24624	<0.01	0.0475861
ACLY	ATP citrate lyase		A_72_P165331	0.70796	-1.91062	<0.01	8.51655e-05		-1.48121	<0.01	0.0336135
CTSD	cathepsin D		gi|83523774|ref|NM_001037721.1|	0.707826	-1.29495	<0.01	3.31162e-05		-1.25367	<0.01	0.00010133
No name	SLU7 splicing factor homolog S cerevisiae		A_72_P418024	0.707802	-1.18527	<0.01	0.000165567		-1.12828	<0.01	0.000658921
KPNA1	karyopherin alpha 1 importin alpha 5		A_72_P051851	0.707759	-1.31638	<0.01	6.19619e-07		-1.23977	<0.01	0.000168714
C6orf182	similar to Uncharacterized protein C6orf182 homolog		A_72_P342933	0.707633	-1.30485	<0.01	0.000183427		-1.33132	<0.01	0.000234633
NKRF	NFKB repressing factor		A_72_P593734	0.707597	-1.17071	<0.01	0.0211987		-1.25539	<0.01	0.00491239
RDH11	retinol dehydrogenase 11 alltrans/9cis/11cis		A_72_P504439	0.707562	-1.38431	<0.01	7.08625e-06		-1.248	<0.01	0.0427916
No name	No Description		A_72_P294404	0.707545	-1.18011	<0.01	0.000206607		-1.16949	<0.01	0.00314718
No name	membrane protein palmitoylated 7 MAGUK p55 subfamily member 7		A_72_P313133	0.707451	-1.45443	<0.01	0.000412094		-1.26993	<0.01	0.0505808
PVRL2	poliovirus receptorrelated 2 herpesvirus entry mediator B		O9416	0.707278	-1.33933	<0.01	1.44925e-05		-1.26907	<0.01	0.00378975
No name	mRNA cloneOVRM10129F11 expressed in ovary AK235964		A_72_P313433	0.7069	-1.18222	<0.01	1.79672e-05		-1.17682	<0.01	0.00257476
PSMD12	proteasome prosome macropain 26S subunit nonATPase 12		O4307	0.706886	-1.19987	<0.01	3.04757e-05		-1.15644	<0.01	0.000600731
No name	tax1binding protein 1 homolog		A_72_P051476	0.706753	-1.23281	<0.01	0.000322486		-1.19179	<0.01	0.000953379
ATL2	atlastin GTPase 2		A_72_P252662	0.706701	-1.40337	<0.01	5.73981e-07		-1.35215	<0.01	0.000151835
DHRS7	dehydrogenase/reductase SDR family member 7		A_72_P653731	0.70664	-1.34514	<0.01	0.000140284		-1.20751	<0.01	0.0277431
TXNL4A	thioredoxinlike 4A		A_72_P429579	0.706561	-1.15196	<0.01	0.000184715		-1.1149	<0.01	0.00414832
TRAPPC4	trafficking protein particle complex 4		O12216	0.706399	-1.24865	<0.01	1.47617e-05		-1.10647	<0.01	0.0355947
No name	rece02c_p13y1 ece cDNA 5 mRNA sequence EW098923		A_72_P068741	0.706333	-1.27977	<0.01	0.000128195		-1.1507	<0.01	0.0486881
CISD1	CDGSH iron sulfur domain 1		A_72_P607713	0.706249	-1.51492	<0.01	1.3322e-07		-1.31806	<0.01	0.000456604
WDR86	WD repeat domain 86		O6966	0.706189	-1.62355	<0.01	1.76483e-05		-1.56201	<0.01	1.20674e-05
MAPK6	mitogenactivated protein kinase 6		A_72_P627291	0.706173	-1.3937	<0.01	7.51482e-07		-1.34915	<0.01	0.00032808
C17orf39	chromosome 17 open reading frame 39		A_72_P294879	0.706107	-1.169	<0.01	0.00356258		-1.22316	<0.01	0.000286545
PPTC7	PTC7 protein phosphatase homolog S cerevisiae		A_72_P099021	0.70601	-1.25847	<0.01	8.71769e-05		-1.26464	<0.01	0.00188121
No name	similar to chromosome 10 open reading frame 76		A_72_P296549	0.705978	-1.22641	<0.01	3.32017e-05		-1.15581	<0.01	0.00181424
RPL26L1	ribosomal protein L26like 1		A_72_P571334	0.705819	-1.13505	<0.01	0.000254173		-1.12532	<0.01	0.000165444
RRAGA	Ras related GTP binding A		A_72_P494223	0.70575	-1.11526	<0.01	0.000714919		-1.11105	<0.01	0.00713359
No name	No Description		A_72_P348728	0.705661	-1.27015	<0.01	0.000207382		-1.23062	<0.01	0.00129098
CYCS	cytochrome c somatic		A_72_P621955	0.70551	-1.48286	<0.01	6.02252e-06		-1.27396	<0.01	0.0387344
No name	GTPase IMAP family member 6like LOC100627300 mRNA		A_72_P239182	0.705206	-1.25963	<0.01	0.00028829		-1.26578	<0.01	0.000248565
ND1	NADH dehydrogenase subunit 1 complex I		A_72_P755299	0.705116	-1.29488	<0.01	3.30899e-05		-1.15595	<0.01	0.00540217
NIPA1	non imprinted in PraderWilli/Angelman syndrome 1		A_72_P285804	0.705053	-1.52218	<0.01	3.12927e-07		-1.28334	<0.01	0.000775009
ATF4	activating transcription factor 4 taxresponsive enhancer element B67		A_72_P644140	0.704769	-1.35568	<0.01	4.63213e-05		-1.22429	<0.01	0.00816923
ITPK1	inositoltetrakisphosphate 1kinase		A_72_P107471	0.704759	-1.18066	<0.01	0.000135239		-1.13935	<0.01	0.00486212
TSHZ1	similar to SDCCAG33 variant protein		A_72_P119226	0.704714	-1.28693	<0.01	0.00118914		-1.26106	<0.01	8.92864e-05
MOCS1	molybdenum cofactor synthesis 1		A_72_P350868	0.704643	-1.39908	<0.01	6.40368e-06		-1.27962	<0.01	0.000404864
SCMH1	sex comb on midleg homolog 1 Drosophila		A_72_P341528	0.704459	-1.19585	<0.01	0.00130085		-1.14994	<0.01	0.0366105
No name	sorting nexin 3		A_72_P319418	0.704458	-1.15131	<0.01	0.00012515		-1.10638	<0.01	0.0268319
No name	PREDICTED hypothetical protein LOC100522408 LOC100522408 mRNA		A_72_P288049	0.704424	-1.20321	<0.01	0.000550627		-1.13639	<0.01	0.0499221
RAD23B	RAD23 homolog B S cerevisiae		A_72_P686292	0.704314	-1.13539	<0.01	0.000304149		-1.14217	<0.01	0.000974371
EIF4A1	eukaryotic translation initiation factor 4A1		A_72_P022601	0.704296	-1.08167	<0.01	0.0820283		-1.15388	<0.01	0.00100768
BLCAP	bladder cancer associated protein		A_72_P283154	0.70429	-1.34831	<0.01	0.000141496		-1.24282	<0.01	0.000790737
C19orf53	chromosome 19 open reading frame 53		O13915	0.704231	-1.19643	<0.01	0.000172441		-1.12758	<0.01	0.0152584
FAM168B	family with sequence similarity 168 member B		A_72_P222662	0.704146	-1.13214	<0.01	0.000611121		-1.11681	<0.01	0.0163848
RNF126	ring finger protein 126		O11780	0.704143	-1.12796	<0.01	0.00114751		-1.14521	<0.01	0.0020789
PGRMC2	progesterone receptor membrane component 2		A_72_P619535	0.703967	-1.24128	<0.01	0.000187797		-1.11984	<0.01	0.010964
CYSTM1	cysteinerich transmembrane module containing 1		A_72_P206512	0.703936	-1.27923	<0.01	1.16687e-05		-1.18497	<0.01	0.0302613
SFT2D1	SFT2 domain containing 1		O14426	0.703731	-1.58765	<0.01	4.22078e-06		-1.3146	<0.01	0.045729
No name	Rep Enah/Vasplike b Danio rerio partial 7 TC533378		A_72_P435714	0.703429	-1.55594	<0.01	4.87865e-05		-1.37967	<0.01	0.00129593
CRLS1	cardiolipin synthase 1		O8772	0.703424	-1.23205	<0.01	0.00015171		-1.1615	<0.01	0.0153786
C1orf52	chromosome 1 open reading frame 52		O10128	0.703301	-1.20401	<0.01	5.21432e-05		-1.21538	<0.01	0.00592758
GALM	galactose mutarotase aldose 1epimerase		A_72_P521478	0.703128	-1.33212	<0.01	1.22977e-06		-1.1973	<0.01	0.0299542
TIMM8A	translocase of inner mitochondrial membrane 8 homolog A yeast		O10818	0.703	-1.25982	<0.01	0.000484604		-1.17437	<0.01	0.0381339
CDKN1A	cyclindependent kinase inhibitor 1A p21 Cip1		A_72_P477002	0.702979	-1.44959	<0.01	9.67873e-05		-1.3832	<0.01	0.00397115
VCP	valosin containing protein		A_72_P538233	0.702922	-1.18674	<0.01	0.000134307		-1.13562	<0.01	0.0415375
RNF215	ring finger protein 215		A_72_P219977	0.702898	-1.31844	<0.01	3.59447e-05		-1.2854	<0.01	0.000859274
No name	PREDICTED Bos taurus autophagy protein 5like LOC100336714 mRNA Bos taurus		A_72_P132621	0.702463	-1.17669	<0.01	4.16032e-05		-1.13017	<0.01	0.0125497
CD302	CD302 molecule		A_72_P165676	0.702308	-1.24041	<0.01	0.000269177		-1.13133	<0.01	0.0341564
ATP5D	ATP synthase subunit delta mitochondrial		A_72_P029796	0.702196	-1.27347	<0.01	4.71544e-05		-1.15775	<0.01	0.0169254
TMED5	similar to Transmembrane emp24 protein transport domain containing 5		A_72_P066191	0.702072	-1.25321	<0.01	5.90996e-06		-1.24255	<0.01	0.000837842
UBE2N	ubiquitinconjugating enzyme E2N		A_72_P491280	0.702048	-1.25342	<0.01	2.28937e-05		-1.16625	<0.01	0.0708944
TINAGL1	tubulointerstitial nephritis antigenlike 1		A_72_P128086	0.702006	-1.51987	<0.01	6.4919e-05		-1.37608	<0.01	8.77084e-05
No name	915687 MARC 4PIG cDNA 5 mRNA sequence CK455140		A_72_P276159	0.70188	-1.19279	<0.01	0.000298227		-1.21118	<0.01	0.00510165
No name	Tetratricopeptide repeat protein 9Clike LOC100621273 mRNA		A_72_P048711	0.701854	-1.17662	<0.01	6.66754e-05		-1.11221	<0.01	0.0403563
NUFIP2	nuclear fragile X mental retardation protein interacting protein 2		A_72_P305374	0.701845	-1.16438	<0.01	0.00242727		-1.26301	<0.01	0.00248355
RDH11	retinol dehydrogenase 11 alltrans/9cis/11cis		A_72_P620074	0.701682	-1.39348	<0.01	1.39881e-05		-1.24888	<0.01	0.0589569
CYSTM1	cysteinerich transmembrane module containing 1		O11538	0.701335	-1.2611	<0.01	3.82634e-05		-1.20895	<0.01	0.0187022
TRAF5	TNF receptorassociated factor 5		A_72_P718908	0.701131	-1.49526	<0.01	5.46112e-05		-1.45793	<0.01	0.00823669
AMD1	adenosylmethionine decarboxylase 1		O12458	0.701113	-1.30283	<0.01	0.000112056		-1.33946	<0.01	0.000153172
GCLM	glutamatecysteine ligase modifier subunit		O13953	0.700986	-1.31205	<0.01	0.000612292		-1.24636	<0.01	0.0121731
FTSJ1	FtsJ RNA methyltransferase homolog 1 E coli		A_72_P103916	0.700965	-1.14879	<0.01	0.000745708		-1.26903	<0.01	6.93287e-05
SEPW1	selenoprotein W 1		gi|47522779|ref|NM_213977.1|	0.700908	-1.23499	<0.01	0.00101895		-1.20757	<0.01	0.000139893
No name	hypothetical protein LOC100157057		A_72_P106006	0.700871	-1.28847	<0.01	8.8872e-05		-1.23432	<0.01	0.00817773
TMED5	transmembrane emp24 protein transport domain containing 5		A_72_P242572	0.70081	-1.22012	<0.01	4.30757e-06		-1.2127	<0.01	0.00153778
COMT	catecholOmethyltransferase		CUST_80_PI427286967	0.700803	-1.72471	<0.01	6.34446e-06		-1.46036	<0.01	0.0160851
BICD2	bicaudal D homolog 2 Drosophila		O9233	0.700528	-1.16904	<0.01	8.36262e-05		-1.10549	<0.01	0.00521776
TTC7B	tetratricopeptide repeat domain 7B		A_72_P040391	0.700423	-1.15173	<0.01	0.0530767		-1.28091	<0.01	0.0021346
IL17C	interleukin 17C		gi|27477078|ref|NM_013278.3|	0.700105	-1.43476	<0.01	0.000329251		-1.22021	<0.01	0.0588638
No name	similar to UDPglucuronosyltransferase		A_72_P518589	0.700058	-1.8505	<0.01	0.000818847		-1.41603	<0.01	0.0377089
	Genes up-regulated by HF diet
SYNE2	spectrin repeat containing nuclear envelope 2		A_72_P169746	-0.700119	1.37652	<0.01	8.44005e-05		1.31236	<0.01	0.00366329
SEMA6C	sema domain transmembrane domain TM and cytoplasmic domain semaphorin 6C		A_72_P398208	-0.700702	1.16456	<0.01	0.011718		1.26202	<0.01	0.000360351
KLHDC2	kelch domain containing 2		A_72_P007171	-0.70152	1.15995	<0.01	0.000184805		1.17952	<0.01	0.000361857
No name	No Description		OTTSUST00000000686	-0.701747	1.40247	<0.01	0.000477804		1.40311	<0.01	0.00114091
ZNF184	zinc finger protein 184		A_72_P476406	-0.701852	1.23534	<0.01	0.00105354		1.20781	<0.01	0.030711
No name	Rep Biopolymer transport protein Helicobacter pylori strain HPAG1 partial 6 TC571437		A_72_P360818	-0.701877	1.13528	<0.01	0.00321764		1.17981	<0.01	0.000747244
TTC13	tetratricopeptide repeat domain 13		A_72_P174786	-0.702214	1.15249	<0.01	0.0188023		1.24889	<0.01	0.00138739
No name	S100 calcium binding protein A16 S100A16 transcript variant 1 mRNA		A_72_P282329	-0.702543	1.19091	<0.01	5.98262e-05		1.11947	<0.01	0.070514
IFT57	intraflagellar transport 57 homolog Chlamydomonas		A_72_P113531	-0.702634	1.19849	<0.01	8.55203e-05		1.20432	<0.01	0.00045247
DYRK1A	dualspecificity tyrosineYphosphorylation regulated kinase 1A		A_72_P228677	-0.702869	1.21504	<0.01	0.000282509		1.12768	<0.01	0.0234829
No name	Tumor suppressor p53binding protein 1like LOC100520655 mRNA		A_72_P704972	-0.702988	1.08835	<0.01	0.0843637		1.18078	<0.01	0.00333689
No name	probable arginyltRNA synthetase mitochondriallike LOC100518457 mRNA		A_72_P158636	-0.703159	1.28424	<0.01	0.000100361		1.3364	<0.01	0.000261047
No name	Rep Endonuclease reverse transcriptase Bos taurus Bovine partial 8 TC563260		A_72_P354838	-0.703465	1.13816	<0.01	0.0264822		1.28033	<0.01	0.000248565
No name	Rep Transposase Pig partial 67 TC531754		A_72_P121446	-0.703516	1.1278	<0.01	0.000945242		1.12361	<0.01	0.000747244
HPS1	HermanskyPudlak syndrome 1		A_72_P088201	-0.703912	1.11273	<0.01	0.0031398		1.14618	<0.01	0.00113145
No name	No Description		A_72_P319383	-0.704151	1.1808	<0.01	5.69803e-05		1.11919	<0.01	0.0567953
ARHGAP17	Rho GTPase activating protein 17		A_72_P026936	-0.70418	1.22945	<0.01	0.000184805		1.14623	<0.01	0.00134419
No name	No Description		A_72_P016391	-0.704207	1.2621	<0.01	2.28795e-05		1.23915	<0.01	0.000460547
NEK7	NIMA never in mitosis gene arelated kinase 7		A_72_P060291	-0.704303	1.10747	<0.01	0.0150437		1.21914	<0.01	0.00010133
RCOR3	REST corepressor 3		A_72_P304724	-0.704449	1.23947	<0.01	0.000531946		1.23404	<0.01	0.010182
No name	Rep RAD26 protein Xenopus laevis African clawed frog partial 3 TC526950		A_72_P196802	-0.704861	1.19524	<0.01	0.000719614		1.20265	<0.01	0.000248226
No name	mRNA cloneTHY010090H11 expressed in thymus AK351815		A_72_P377783	-0.70513	1.14289	<0.01	0.0015452		1.20597	<0.01	5.26424e-05
FNBP1	formin binding protein 1		A_72_P034146	-0.705155	1.2718	<0.01	0.000479601		1.23717	<0.01	0.005485
IFNA8	interferon alpha 8		A_72_P704763	-0.705255	1.18063	<0.01	0.000161425		1.16828	<0.01	0.000952641
ZNF292	zinc finger protein 292		A_72_P396798	-0.7053	1.30893	<0.01	9.94695e-05		1.29209	<0.01	0.000657968
CCDC50	coiledcoil domain containing 50		A_72_P117861	-0.705949	1.09913	<0.01	0.0543324		1.17933	<0.01	0.00171149
No name	No Description		A_72_P055586	-0.706257	1.40222	<0.01	3.65269e-06		1.28273	<0.01	0.0077533
TMEM87B	transmembrane protein 87B		A_72_P359438	-0.706725	1.08477	<0.01	0.0834794		1.16835	<0.01	0.000766143
HMGB2	high mobility group box 2		A_72_P660814	-0.707225	1.48809	<0.01	1.87199e-05		1.26024	<0.01	0.0314431
No name	No Description		A_72_P187126	-0.708124	1.57816	<0.01	2.25895e-05		1.81624	<0.01	1.20674e-05
No name	mRNA cloneLNG010081B01 expressed in lung AK345653		A_72_P410778	-0.708447	1.20922	<0.01	0.000912506		1.25387	<0.01	0.000400502
NARG2	Similar toNMDA receptor regulated 2		A_72_P492598	-0.708448	1.12185	<0.01	0.00361702		1.20165	<0.01	0.00508685
No name	Rep olfactory receptor Olr135 Rattus norvegicus partial 8 TC527429		A_72_P089426	-0.708499	1.13078	<0.01	0.00610139		1.14214	<0.01	0.00603838
No name	Rep ATP synthase F0 subunit 6 Conus textile Clothofgold cone partial 7 TC536092		A_72_P074001	-0.708518	1.15069	<0.01	0.016989		1.28744	<0.01	6.58215e-05
SLC25A44	solute carrier family 25 member 44		A_72_P113566	-0.708916	1.16608	<0.01	0.0007733		1.16207	<0.01	0.000788634
No name	995026 MARC 4PIG cDNA 5 mRNA sequence CN164665		A_72_P084601	-0.709209	1.30121	<0.01	0.000443711		1.21516	<0.01	0.0170048
FUS	fused in sarcoma		O8849	-0.709332	1.31431	<0.01	0.000557968		1.27876	<0.01	0.00860266
No name	No Description		A_72_P261767	-0.709741	1.47703	<0.01	2.33258e-05		1.27625	<0.01	0.00481099
VWCE	von Willebrand factor C and EGF domains		O6338	-0.710025	1.55593	<0.01	3.65231e-05		1.52325	<0.01	0.00129608
LPHN2	latrophilin 2		A_72_P331763	-0.710116	1.16047	<0.01	0.0061111		1.23016	<0.01	0.000283314
SUZ12	suppressor of zeste 12 homolog Drosophila		O9702	-0.71038	1.24592	<0.01	2.21016e-05		1.17515	<0.01	0.0511034
No name	hypothetical protein LOC100152407		A_72_P631305	-0.710522	1.20888	<0.01	2.10565e-05		1.17432	<0.01	0.00076818
No name	Endoplasminlike LOC100624850 mRNA		A_72_P379211	-0.710707	1.21307	<0.01	0.000223732		1.19529	<0.01	0.000815202
No name	probable arginyltRNA synthetase mitochondriallike LOC100518457 mRNA		A_72_P158636	-0.711237	1.28424	<0.01	0.000100361		1.3364	<0.01	0.000261047
No name	mRNA cloneTCH010046D10 expressed in trachea AK350866		A_72_P231272	-0.711421	1.29374	<0.01	0.000964345		1.38557	<0.01	0.00187355
PRKAR2B	protein kinase cAMPdependent regulatory type II beta		A_72_P019416	-0.711475	1.32983	<0.01	0.000592047		1.54618	<0.01	5.16428e-05
No name	No Description		A_72_P435344	-0.711805	1.27686	<0.01	1.55095e-05		1.24437	<0.01	0.00141878
FOXN3	forkhead box N3		A_72_P396273	-0.711955	1.29598	<0.01	0.000275912		1.15306	<0.01	0.0546718
TBX20	Tbox 20		A_72_P418199	-0.712067	1.20008	<0.01	0.00142834		1.22339	<0.01	6.38389e-05
No name	No Description		A_72_P362058	-0.712279	1.2241	<0.01	0.000242328		1.18846	<0.01	0.00703294
No name	No Description		A_72_P281044	-0.712293	1.25109	<0.01	0.00436194		1.40586	<0.01	0.00284481
No name	Kazaltype serine protease inhibitor domaincontaining protein 1like LOC100624902 mRNA		A_72_P170171	-0.712415	1.56163	<0.01	0.00016716		1.51618	<0.01	0.000747244
No name	DB781668 fulllength enriched swine cDNA library adult adrenal gland cDNA clone ADR010002B05 5 mRNA sequence DB781668		A_72_P034856	-0.712616	1.43153	<0.01	5.50907e-05		1.28357	<0.01	0.00417048
No name	No Description		A_72_P424004	-0.713096	1.22372	<0.01	0.000904029		1.22114	<0.01	0.00124656
REV3L	REV3like polymerase DNA directed zeta catalytic subunit		A_72_P088866	-0.713487	1.20926	<0.01	4.10337e-05		1.12547	<0.01	0.0639486
PBX1	preBcell leukemia homeobox 1		A_72_P219732	-0.713544	1.25356	<0.01	0.000669722		1.2572	<0.01	0.0012798
JMY	junction mediating and regulatory protein p53 cofactor		A_72_P022881	-0.713874	1.20555	<0.01	0.00366629		1.28051	<0.01	0.000267648
No name	Rep Gammaglutamyl phosphate reductase Desulfococcus oleovorans Hxd3 partial 5 TC579818		A_72_P183771	-0.714	1.37478	<0.01	4.84191e-06		1.3212	<0.01	0.00148591
ITGB5	Integrin beta 5		A_72_P426409	-0.714247	1.3285	<0.01	0.000433236		1.25168	<0.01	0.00836418
No name	Rep erythrocyte protein band 41like 2 Rattus norvegicus partial 29 TC553830		A_72_P051131	-0.714435	1.17326	<0.01	0.000196042		1.14162	<0.01	0.0324175
ASTE1	asteroid homolog 1 Drosophila		A_72_P484858	-0.714551	1.16296	<0.01	0.000899578		1.1791	<0.01	0.00320425
SH3D19	SH3 domain containing 19		A_72_P381073	-0.714643	1.28978	<0.01	0.000482648		1.25179	<0.01	0.00254919
No name	No Description		A_72_P045581	-0.714868	1.11389	<0.01	0.0624025		1.21642	<0.01	0.00327506
TET2	tet methylcytosine dioxygenase 2		O12932	-0.715079	1.18488	<0.01	0.000307433		1.13334	<0.01	0.00484879
No name	No Description		A_72_P297679	-0.715606	1.13645	<0.01	0.0465713		1.49256	<0.01	0.000102894
No name	Rep MGC159488 protein Bos taurus Bovine partial 23 TC576572		A_72_P374758	-0.715968	1.15234	<0.01	0.000482563		1.16442	<0.01	0.000788393
No name	Rep Endonuclease/reverse transcriptase Pig partial 17 TC533007		A_72_P282614	-0.716109	1.16896	<0.01	5.66622e-05		1.17984	<0.01	0.000374647
No name	No Description		A_72_P375428	-0.716663	1.25212	<0.01	0.000348278		1.26726	<0.01	0.000410876
ABCC5	ATPbinding cassette subfamily C CFTR/MRP member 5		A_72_P350353	-0.71673	1.23562	<0.01	0.0179877		1.43224	<0.01	5.16428e-05
No name	CJ013663 fulllength enriched swine cDNA library adult mesenteric lymph node cDNA clone MLN01C100076 5 mRNA sequence CJ013663		A_72_P061416	-0.716966	1.1835	<0.01	0.000676416		1.13899	<0.01	0.0454619
No name	BP161000 fulllength enriched swine cDNA library adult thymus cDNA clone THY010012B05 5 mRNA sequence BP161000		A_72_P348933	-0.717154	1.14809	<0.01	0.00216687		1.20783	<0.01	0.000291218
TEX9	testis expressed 9		A_72_P157016	-0.718129	1.19672	<0.01	0.000398418		1.2436	<0.01	0.00322896
SRSF11	serine/argininerich splicing factor 11		A_72_P077681	-0.718412	1.13749	<0.01	0.00014464		1.1215	<0.01	0.0643337
FNDC3B	fibronectin type III domain containing 3B		A_72_P008631	-0.718416	1.25753	<0.01	6.0524e-05		1.2358	<0.01	0.00496789
No name	Rep Chromosome undetermined SCAF2552 whole genome shotgun sequence Tetraodon nigroviridis Green puffer partial 5 TC575427		A_72_P174846	-0.719223	1.41794	<0.01	1.46651e-06		1.2937	<0.01	0.00116313
No name	Rep Structural maintenance of chromosomes protein 5 Homo sapiens Human partial 8 TC532027		A_72_P141891	-0.719277	1.14953	<0.01	7.36662e-05		1.11616	<0.01	0.0124684
No name	AJ955138 KN404_1 cDNA clone C0007737e08 5 mRNA sequence AJ955138		A_72_P009196	-0.720908	1.36884	<0.01	0.000870144		1.21229	<0.01	0.0083534
No name	Rep Lateral organ boundarieslike 1 Lotus japonicus partial 11 TC586588		A_72_P026406	-0.721402	1.26215	<0.01	7.6157e-05		1.21026	<0.01	0.000486291
FNDC3B	fibronectin type III domain containing 3B		A_72_P373923	-0.721719	1.23404	<0.01	0.000140284		1.17296	<0.01	0.00466019
KLF3	Kruppellike factor 3 basic		A_72_P294219	-0.721831	1.23482	<0.01	0.00407938		1.23679	<0.01	0.000236546
AKAP9	A kinase PRKA anchor protein yotiao 9		A_72_P256432	-0.721991	1.13781	<0.01	8.37361e-05		1.13944	<0.01	0.0174695
No name	A kinase anchor protein 13 isoformlike		A_72_P600358	-0.722123	1.1708	<0.01	0.000659758		1.15047	<0.01	0.0249652
NARG2	Similar toNMDA receptor regulated 2		A_72_P013456	-0.722361	1.13409	<0.01	0.000779553		1.19454	<0.01	0.0021346
CCM2	cerebral cavernous malformation 2		A_72_P358023	-0.723602	1.24604	<0.01	5.61039e-05		1.13322	<0.01	0.0212688
No name	No Description		A_72_P064086	-0.723609	1.19685	<0.01	0.00120795		1.28344	<0.01	0.000291218
No name	Rep Nonsymbiotic hemoglobin 3 Oryza sativa subsp japonica Rice partial 6 TC559369		A_72_P362483	-0.723969	1.17567	<0.01	0.000320045		1.15808	<0.01	0.0363394
No name	Rep Predicted protein Monosiga brevicollis MX1 partial 11 TC586870		A_72_P382288	-0.724485	1.29276	<0.01	7.4785e-05		1.23216	<0.01	0.00995549
No name	Rep NADdependent epimerase/dehydratase family protein Burkholderia pseudomallei strain 668 partial 5 TC554199		A_72_P095011	-0.724923	1.692	<0.01	0.000114017		1.82467	<0.01	5.16428e-05
BBS9	BardetBiedl syndrome 9		A_72_P211102	-0.724981	1.28784	<0.01	0.000279476		1.39204	<0.01	3.05261e-05
USP32	ubiquitin specific peptidase 32		A_72_P000586	-0.725425	1.28966	<0.01	0.000134993		1.3107	<0.01	0.00180298
APOBEC3F	apolipoprotein B mRNA editing enzyme catalytic polypeptidelike 3F		A_72_P554820	-0.725604	1.19379	<0.01	0.00015968		1.1722	<0.01	0.00286058
No name	No Description		A_72_P217527	-0.725895	1.1478	<0.01	0.114463		1.3699	<0.01	0.000187849
No name	No Description		A_72_P079996	-0.72609	1.40286	<0.01	0.00209283		1.44271	<0.01	0.0018455
EVL	Enah/Vasplike		A_72_P245472	-0.726226	1.3361	<0.01	1.4739e-06		1.31933	<0.01	0.000507624
AGBL3	ATP/GTP binding proteinlike 3		A_72_P057301	-0.726704	1.32175	<0.01	4.06724e-05		1.22002	<0.01	0.00333997
RPGR	retinitis pigmentosa GTPase regulator		A_72_P359993	-0.726901	1.2232	<0.01	8.19334e-05		1.26394	<0.01	0.00104157
No name	No Description		A_72_P281914	-0.727028	1.32056	<0.01	0.000352663		1.28222	<0.01	0.000747244
No name	Rep Intraflagellar transport 122 homolog WD repeat protein 10 Bos Taurus partial 6 TC543298		A_72_P427284	-0.727236	1.2262	<0.01	0.000137757		1.26547	<0.01	9.47419e-05
No name	Rep Glutathione Stransferase Plasmodium yoelii yoelii partial 5 TC542226		A_72_P202527	-0.727544	1.22004	<0.01	0.000119106		1.18651	<0.01	0.0020404
No name	Rep urotensin 2 domain containing Rattus norvegicus partial 14 TC584417		A_72_P190961	-0.727556	1.33275	<0.01	6.3274e-05		1.33072	<0.01	0.00105631
HGF	hepatocyte growth factor hepapoietin A scatter factor		BGISUSX0000079506	-0.727933	1.65965	<0.01	6.67555e-05		1.55411	<0.01	0.0001514
EIF2C4	eukaryotic translation initiation factor 2C 4		A_72_P128021	-0.728121	1.21495	<0.01	0.000189037		1.17158	<0.01	0.0332217
No name	Hypothetical LOC100520872 LOC100520872 miscRNA		A_72_P436059	-0.728133	1.29719	<0.01	4.50959e-05		1.28853	<0.01	0.000361857
MMS19	MMS19 nucleotide excision repair homolog S cerevisiae		A_72_P142331	-0.728239	1.08596	<0.01	0.0479158		1.27063	<0.01	6.77682e-05
No name	Rep RAD26 protein Xenopus laevis African clawed frog partial 3 TC526950		A_72_P196802	-0.728708	1.19524	<0.01	0.000719614		1.20265	<0.01	0.000248226
ZBTB5	zinc finger and BTB domain containing 5		O9689	-0.728852	1.24294	<0.01	0.000327477		1.22237	<0.01	0.0308589
FOXN3	forkhead box N3		A_72_P329963	-0.72896	1.25952	<0.01	3.35432e-05		1.14521	<0.01	0.00788727
No name	No Description		A_72_P387508	-0.72968	1.25772	<0.01	0.00079374		1.1886	<0.01	0.0133753
No name	Rep Rho GTPaseactivating protein 11B Homo sapiens Human partial 7 TC528797		A_72_P403678	-0.729909	1.10001	<0.01	0.0694961		1.3343	<0.01	0.000483821
QKI	QKI KH domain containing RNA binding		A_72_P036651	-0.729987	1.25736	<0.01	6.20133e-05		1.20299	<0.01	0.000270255
EZH1	enhancer of zeste homolog 1 Drosophila		A_72_P070591	-0.730151	1.2818	<0.01	0.000330673		1.30709	<0.01	0.00235632
NT5DC1	5nucleotidase domain containing 1		A_72_P364438	-0.730535	1.14611	<0.01	0.0199121		1.34609	<0.01	0.000346702
OBFC1	oligonucleotide/oligosaccharidebinding fold containing 1		A_72_P054796	-0.731069	1.16098	<0.01	0.00963904		1.23301	<0.01	0.00176127
No name	zinc finger DHHCtype containing 17		A_72_P115571	-0.731243	1.15185	<0.01	4.69888e-05		1.12089	<0.01	0.0145299
KLHL2	kelchlike 2 Mayven Drosophila		A_72_P242857	-0.731879	1.16216	<0.01	1.0707e-05		1.18864	<0.01	0.000128406
No name	Rep Deoxyuridine 5triphosphate nucleotidohydrolase Gluconobacter oxydans Gluconobacter suboxydans partial 11 TC579594		A_72_P221462	-0.731979	1.34929	<0.01	0.000103189		1.22415	<0.01	0.0232217
No name	No Description		A_72_P424004	-0.732463	1.22372	<0.01	0.000904029		1.22114	<0.01	0.00124656
No name	No Description		A_72_P361063	-0.732844	1.17444	<0.01	3.75974e-05		1.16017	<0.01	0.0104447
TLK1	tousledlike kinase 1		A_72_P115671	-0.732857	1.14529	<0.01	0.000809226		1.18445	<0.01	0.000169429
ABCA9	ATPbinding cassette subfamily A ABC1 member 9		A_72_P139531	-0.733087	1.40625	<0.01	6.01769e-05		1.40132	<0.01	0.000722016
FBXL5	Fbox and leucinerich repeat protein 5		A_72_P435604	-0.733124	1.12936	<0.01	0.0687423		1.24847	<0.01	0.000294214
No name	BP437095 fulllength enriched swine cDNA library adult lung cDNA clone LNG010007E03 5 mRNA sequence BP437095		A_72_P134271	-0.733136	1.18056	<0.01	0.000257911		1.18542	<0.01	0.000634249
PBX1	preBcell leukemia homeobox 1		A_72_P219732	-0.734278	1.25356	<0.01	0.000669722		1.2572	<0.01	0.0012798
TECPR2	tectonin betapropeller repeat containing 2		A_72_P331758	-0.734378	1.27923	<0.01	3.86163e-05		1.18177	<0.01	0.00520754
R3HCC1L	R3H domain and coiledcoil containing 1like		A_72_P436694	-0.734393	1.17394	<0.01	1.31787e-05		1.1182	<0.01	0.0506446
MGEA5	meningioma expressed antigen 5 hyaluronidase		A_72_P339208	-0.735484	1.23854	<0.01	2.53762e-07		1.21486	<0.01	0.000458226
No name	PDUts1119A04 Porcine testis cDNA library I cDNA clone PDUts1119A04 5 similar to homologue to emb CV873795		A_72_P264197	-0.736255	1.27929	<0.01	9.81182e-05		1.25141	<0.01	0.000896964
KLHL2	kelchlike 2 Mayven Drosophila		A_72_P242857	-0.736625	1.16216	<0.01	1.0707e-05		1.18864	<0.01	0.000128406
No name	pleckstrin homologylike domain family B member 1like LOC100621094 mRNA		A_72_P204007	-0.73669	1.28566	<0.01	5.61397e-05		1.31233	<0.01	0.000413636
No name	rthg05_p6y1 thg cDNA 5 mRNA sequence EW642667		A_72_P248477	-0.736991	1.23232	<0.01	4.37869e-05		1.17993	<0.01	0.0584314
No name	FS675794 fulllength enriched swine cDNA library adult kidney cDNA clone KDN010067F05 5 mRNA sequence FS675794		A_72_P386138	-0.737046	1.24685	<0.01	6.27848e-06		1.14568	<0.01	0.0723365
No name	calpain7like proteinlike LOC100155164 mRNA		A_72_P491165	-0.737165	1.28399	<0.01	0.000261352		1.36141	<0.01	0.000130941
No name	No Description		A_72_P375428	-0.737919	1.25212	<0.01	0.000348278		1.26726	<0.01	0.000410876
No name	A kinase anchor protein 13 isoformlike		A_72_P500568	-0.73827	1.20073	<0.01	0.000303183		1.13976	<0.01	0.00661812
No name	aminopeptidase Olike transcript variant 1 LOC100513615 mRNA		A_72_P383688	-0.738932	1.36078	<0.01	5.04832e-05		1.16326	<0.01	0.0385845
XKR8	XK Kell blood group complex subunitrelated family member 8		A_72_P259637	-0.739587	1.27119	<0.01	4.08573e-05		1.23303	<0.01	0.00777144
No name	Hypothetical protein LOC100621751 LOC100621751 mRNA		A_72_P155631	-0.740999	1.14278	<0.01	2.17446e-05		1.10463	<0.01	0.0117102
No name	Rep Nitrite reductase uncultured bacterium partial 5 TC549276		A_72_P260062	-0.741171	1.1645	<0.01	0.0177111		1.28322	<0.01	0.00124656
No name	Rep PP4135 Homo sapiens Human partial 53 TC600394		A_72_P143971	-0.741529	1.36059	<0.01	6.48978e-05		1.20573	<0.01	0.0311377
TYK2	tyrosine kinase 2		A_72_P081912	-0.742157	1.23349	<0.01	6.46573e-06		1.19467	<0.01	0.0066882
AGBL3	ATP/GTP binding proteinlike 3		A_72_P057301	-0.7422	1.32175	<0.01	4.06724e-05		1.22002	<0.01	0.00333997
MGEA5	meningioma expressed antigen 5 hyaluronidase		A_72_P134481	-0.742327	1.21055	<0.01	0.000394616		1.18071	<0.01	0.000236546
No name	No Description		A_72_P016391	-0.742559	1.2621	<0.01	2.28795e-05		1.23915	<0.01	0.000460547
ABCA8	ATPbinding cassette subfamily A ABC1 member 8		A_72_P301944	-0.742635	1.35982	<0.01	5.43373e-05		1.44041	<0.01	0.00176127
CIRBP	cold inducible RNA binding protein		A_72_P387123	-0.742743	1.47557	<0.01	0.000541805		1.52751	<0.01	0.000640217
HGF	hepatocyte growth factor hepapoietin A scatter factor		BGISUSX0000079506	-0.742842	1.65965	<0.01	6.67555e-05		1.55411	<0.01	0.0001514
QKI	QKI KH domain containing RNA binding		A_72_P190581	-0.743361	1.19055	<0.01	4.00566e-05		1.11549	<0.01	0.0427932
RCC1	regulator of chromosome condensation 1		O8395	-0.743379	1.16441	<0.01	0.00254149		1.18773	<0.01	0.00060614
No name	myotubularin related protein 1		A_72_P124806	-0.743385	1.16963	<0.01	0.000380008		1.25558	<0.01	0.00149553
IFI16	interferon gammainducible protein 16		A_72_P070061	-0.744973	1.2811	<0.01	2.86294e-05		1.10464	<0.01	0.0558542
LRRC16A	leucine rich repeat containing 16A		A_72_P339108	-0.745243	1.301	<0.01	7.4442e-05		1.1771	<0.01	0.0257963
No name	Rep Predicted protein Aspergillus terreus strain NIH 2624 partial 6 TC529278		A_72_P141051	-0.746435	1.42869	<0.01	4.71433e-07		1.34498	<0.01	0.000372649
No name	No Description		A_72_P246472	-0.746456	1.20334	<0.01	2.43518e-06		1.16129	<0.01	0.000607183
No name	Rep SL cytokine precursor Mus musculus Mouse partial 7 TC556916		A_72_P061696	-0.746614	1.34268	<0.01	8.86029e-05		1.38379	<0.01	3.98231e-05
ABCA8	ATPbinding cassette subfamily A ABC1 member 8		O13179	-0.746704	1.3591	<0.01	3.95068e-05		1.44386	<0.01	0.00253035
CHD6	chromodomain helicase DNA binding protein 6		O13305	-0.747126	1.13941	<0.01	0.0041161		1.17317	<0.01	9.98002e-05
No name	Hypothetical protein LOC100518162 LOC100518162 mRNA		A_72_P273114	-0.747535	1.20405	<0.01	4.86337e-06		1.10195	<0.01	0.0197254
GSTK1	glutathione Stransferase kappa 1		A_72_P103576	-0.7477	1.46085	<0.01	0.000866896		1.57887	<0.01	0.000323039
No name	1123251 MARC 4PIG cDNA 5 mRNA sequence DN122987		A_72_P325853	-0.747816	1.36902	<0.01	7.08438e-06		1.33266	<0.01	0.000267082
ST7L	suppression of tumorigenicity 7 like		A_72_P047371	-0.747907	1.21296	<0.01	7.50355e-05		1.18813	<0.01	0.00377185
AP1G2	adaptorrelated protein complex 1 gamma 2 subunit		A_72_P255602	-0.747992	1.16164	<0.01	2.10565e-05		1.13633	<0.01	0.00860266
HMGB2	high mobility group box 2		A_72_P675158	-0.748114	1.44785	<0.01	4.64028e-06		1.34873	<0.01	0.000505776
No name	mRNA cloneLNG010068E12 expressed in lung AK345596		A_72_P221572	-0.748258	1.19575	<0.01	0.000399485		1.25586	<0.01	5.16428e-05
MOB3B	MOB kinase activator 3B		A_72_P184996	-0.748371	1.24836	<0.01	0.015134		1.47391	<0.01	7.97103e-05
No name	Rep PREDICTED tripartite motifcontaining 2 isoform 8 Pan troglodytes partial 29 TC555010		A_72_P262634	-0.748577	1.26194	<0.01	0.000361321		1.214	<0.01	0.022513
PRAM1	PMLRARA regulated adaptor molecule 1		gi|77595625|gb|DV227355.1|DV227355	-0.748869	1.27527	<0.01	3.22677e-05		1.16528	<0.01	0.0145843
JMJD1C	jumonji domain containing 1C		A_72_P001711	-0.749055	1.2029	<0.01	8.84581e-06		1.15983	<0.01	0.000168714
No name	No Description		A_72_P271964	-0.749227	1.30154	<0.01	0.000577091		1.40078	<0.01	0.000931463
No name	Rep ORF40g Pinus koraiensis Korean pine partial 35 TC587641		A_72_P387968	-0.749993	1.3502	<0.01	3.61971e-07		1.27382	<0.01	0.00327506
No name	Rep Proline rich protein Santalum album white sandalwood partial 10 TC534383		A_72_P052491	-0.750254	1.1134	<0.01	0.0705435		1.22192	<0.01	0.000730522
No name	No Description		A_72_P281914	-0.750436	1.32056	<0.01	0.000352663		1.28222	<0.01	0.000747244
No name	No Description		A_72_P122226	-0.750619	1.27185	<0.01	0.000329251		1.19285	<0.01	0.00957455
No name	7SK RNA		A_72_P282079	-0.750871	1.15241	<0.01	0.00110968		1.16464	<0.01	0.000662993
No name	No Description		A_72_P326273	-0.750883	1.35602	<0.01	0.000735781		1.34815	<0.01	3.18539e-05
IFT57	intraflagellar transport 57 homolog Chlamydomonas		A_72_P113531	-0.751145	1.19849	<0.01	8.55203e-05		1.20432	<0.01	0.00045247
COLEC12	collectin subfamily member 12		A_72_P371263	-0.751158	1.43734	<0.01	5.74185e-05		1.53169	<0.01	6.77682e-05
VWA5A	von Willebrand factor A domain containing 5A		A_72_P055776	-0.75155	1.29636	<0.01	0.00295586		1.41887	<0.01	0.000165444
USP32	ubiquitin specific peptidase 32		A_72_P000586	-0.751707	1.28966	<0.01	0.000134993		1.3107	<0.01	0.00180298
No name	Hypothetical LOC100511172 LOC100511172 miscRNA		A_72_P152291	-0.752052	1.20285	<0.01	0.0413011		1.40166	<0.01	6.58215e-05
GALNT7	UDPNacetylalphaDgalactosaminepolypeptide Nacetylgalactosaminyltransferase 7 GalNAcT7		A_72_P154211	-0.752057	1.2921	<0.01	6.9633e-07		1.23963	<0.01	0.00417048
No name	mRNA cloneLNG010096A04 expressed in lung AK345730		A_72_P320303	-0.752922	1.36504	<0.01	9.58825e-06		1.20772	<0.01	0.0208812
No name	No Description		A_72_P055591	-0.75365	1.37996	<0.01	1.80679e-05		1.37294	<0.01	5.61149e-05
No name	DB781668 fulllength enriched swine cDNA library adult adrenal gland cDNA clone ADR010002B05 5 mRNA sequence DB781668		A_72_P034856	-0.753917	1.43153	<0.01	5.50907e-05		1.28357	<0.01	0.00417048
No name	Rep urotensin 2 domain containing Rattus norvegicus partial 14 TC584417		A_72_P190961	-0.754512	1.33275	<0.01	6.3274e-05		1.33072	<0.01	0.00105631
UNK	unkempt homolog Drosophila		A_72_P158026	-0.755254	1.16232	<0.01	0.000204694		1.11658	<0.01	0.0346162
No name	AJ655810 KN277 cDNA clone C0005191_M19 mRNA sequence AJ655810		A_72_P288389	-0.755957	1.33688	<0.01	9.16803e-05		1.27206	<0.01	0.00281982
No name	Hypothetical LOC100520872 LOC100520872 miscRNA		A_72_P436059	-0.756237	1.29719	<0.01	4.50959e-05		1.28853	<0.01	0.000361857
ZBED5	zinc finger BEDtype containing 5		A_72_P065171	-0.756668	1.18837	<0.01	0.000357565		1.19321	<0.01	0.00717834
NARG2	Similar toNMDA receptor regulated 2		A_72_P695786	-0.756847	1.12405	<0.01	0.000469738		1.17234	<0.01	0.00104223
No name	BP437095 fulllength enriched swine cDNA library adult lung cDNA clone LNG010007E03 5 mRNA sequence BP437095		A_72_P134271	-0.756886	1.18056	<0.01	0.000257911		1.18542	<0.01	0.000634249
No name	No Description		A_72_P266332	-0.757217	1.15667	<0.01	0.000867278		1.31476	<0.01	3.50598e-05
VRK2	vaccinia related kinase 2		A_72_P282319	-0.758049	1.12502	<0.01	0.0149824		1.21527	<0.01	0.000472162
AGTR1	angiotensin II receptor type 1		O13201	-0.758051	1.53496	<0.01	1.55492e-05		1.46587	<0.01	0.00814182
No name	Rep NADdependent epimerase/dehydratase family protein Burkholderia pseudomallei strain 668 partial 5 TC554199		A_72_P095011	-0.758284	1.692	<0.01	0.000114017		1.82467	<0.01	5.16428e-05
SPPL3	signal peptide peptidase like 3		A_72_P172721	-0.758383	1.15899	<0.01	0.000335242		1.10562	<0.01	0.0179536
No name	No Description		A_72_P360783	-0.758466	1.22445	<0.01	0.00917307		1.44396	<0.01	0.000831172
KLHL2	kelchlike 2 Mayven Drosophila		A_72_P139891	-0.758739	1.17561	<0.01	0.000127457		1.20994	<0.01	1.20674e-05
No name	HERVR_7q212 provirus ancestral Env polyproteinlike LOC100627095 miscRNA		A_72_P314363	-0.759236	1.19348	<0.01	0.000173661		1.20666	<0.01	2.15019e-05
No name	UNLPFNddc020UNLs1 UNLPFN cDNA clone UNLPFNddc020UNL 3 mRNA sequence BI185715		A_72_P164271	-0.75948	1.19624	<0.01	0.00202165		1.2569	<0.01	0.000235173
ZCCHC3	zinc finger CCHC domain containing 3		A_72_P602478	-0.759934	1.26116	<0.01	3.25487e-05		1.14483	<0.01	0.0439933
ANKRD12	ankyrin repeat domain 12		A_72_P188236	-0.761589	1.15043	<0.01	0.0011941		1.1764	<0.01	0.000225382
FAM92A1P2	family with sequence similarity 92 member A3		A_72_P317363	-0.761658	1.25467	<0.01	1.45974e-05		1.18556	<0.01	0.00580219
ARID3A	AT rich interactive domain 3A BRIGHTlike		A_72_P378123	-0.761972	1.50161	<0.01	0.000233351		1.58204	<0.01	0.000153172
BBS9	BardetBiedl syndrome 9		A_72_P211102	-0.76328	1.28784	<0.01	0.000279476		1.39204	<0.01	3.05261e-05
JMJD1C	jumonji domain containing 1C		A_72_P716178	-0.763789	1.20449	<0.01	0.000136642		1.13578	<0.01	0.0553814
ZNF268	similar to Zinc finger protein 268 Zinc finger protein 3 HZF3		A_72_P389853	-0.764676	1.20344	<0.01	0.000124128		1.14948	<0.01	0.0489592
ZDHHC17	zinc finger DHHCtype containing 17		A_72_P091781	-0.765105	1.17012	<0.01	3.34613e-05		1.12934	<0.01	0.00534644
CHD6	chromodomain helicase DNA binding protein 6		A_72_P163411	-0.765553	1.21357	<0.01	4.06167e-05		1.19779	<0.01	0.000812926
No name	Rep Conserved membrane protein Tolypothrix sp PCC 7601 partial 4 TC518696		A_72_P380223	-0.765624	1.36552	<0.01	5.56095e-05		1.41232	<0.01	0.00076818
JMJD1C	jumonji domain containing 1C		A_72_P489259	-0.766246	1.26469	<0.01	9.25886e-05		1.13709	<0.01	0.0448858
No name	922903 MARC 4PIG cDNA 5 mRNA sequence CK458521		A_72_P046416	-0.7676	1.29527	<0.01	0.000117602		1.18635	<0.01	0.0383879
CBLB	Cbl protooncogene E3 ubiquitin protein ligase B		A_72_P406183	-0.76821	1.32557	<0.01	9.34344e-05		1.24407	<0.01	0.00530317
No name	No Description		A_72_P195222	-0.768423	1.35168	<0.01	1.90529e-06		1.2859	<0.01	0.000320142
No name	mRNA cloneTES010020F02 expressed in testis AK351177		A_72_P387833	-0.76886	1.18686	<0.01	0.0012965		1.34951	<0.01	5.23977e-05
RPGR	retinitis pigmentosa GTPase regulator		A_72_P359993	-0.768867	1.2232	<0.01	8.19334e-05		1.26394	<0.01	0.00104157
No name	No Description		A_72_P028666	-0.769729	1.6116	<0.01	1.35337e-06		1.52429	<0.01	3.51417e-05
No name	SET domain containing 3		A_72_P427619	-0.770278	1.25813	<0.01	5.8894e-06		1.23783	<0.01	5.92401e-05
No name	No Description		A_72_P145201	-0.770441	1.41759	<0.01	3.32561e-05		1.35525	<0.01	0.000472162
MTAP	methylthioadenosine phosphorylase		A_72_P329578	-0.770872	1.33001	<0.01	1.52211e-05		1.29851	<0.01	0.000243873
DLC1	deleted in liver cancer 1		A_72_P448918	-0.770962	1.34556	<0.01	9.34072e-06		1.27874	<0.01	0.00028095
JMJD1C	jumonji domain containing 1C		A_72_P001711	-0.771967	1.2029	<0.01	8.84581e-06		1.15983	<0.01	0.000168714
No name	mRNA cloneTHY010067B01 expressed in thymus AK239143		A_72_P105476	-0.772544	1.36381	<0.01	6.59381e-05		1.428	<0.01	2.15019e-05
No name	No Description		A_72_P009186	-0.772803	1.23757	<0.01	5.97025e-05		1.16269	<0.01	0.00327506
No name	No Description		A_72_P294139	-0.773999	1.4628	<0.01	5.14165e-05		1.24565	<0.01	0.0100833
MTAP	methylthioadenosine phosphorylase		A_72_P329578	-0.774412	1.33001	<0.01	1.52211e-05		1.29851	<0.01	0.000243873
RPGR	retinitis pigmentosa GTPase regulator		A_72_P037171	-0.775006	1.3035	<0.01	3.99486e-05		1.37209	<0.01	0.000132515
No name	923693 MARC 4PIG cDNA 5 mRNA sequence CK459217		A_72_P221742	-0.775227	1.21287	<0.01	1.96716e-06		1.12158	<0.01	0.00468036
ABCC5	ATPbinding cassette subfamily C CFTR/MRP member 5		A_72_P166041	-0.775286	1.3889	<0.01	0.000790621		1.54174	<0.01	3.58635e-05
No name	Rep PTet39 Campylobacter jejuni subsp jejuni serotype O23/36 strain 81176 partial 16 TC552343		A_72_P030956	-0.775572	1.17702	<0.01	0.00010197		1.14613	<0.01	0.00612513
DUSP10	dual specificity phosphatase 10		A_72_P431479	-0.777817	1.37474	<0.01	4.52029e-06		1.27085	<0.01	0.0262428
No name	PDUts1119A04 Porcine testis cDNA library I cDNA clone PDUts1119A04 5 similar to homologue to emb CV873795		A_72_P264197	-0.77783	1.27929	<0.01	9.81182e-05		1.25141	<0.01	0.000896964
No name	No Description		A_72_P281889	-0.778849	1.23235	<0.01	5.88369e-06		1.14872	<0.01	0.0239035
No name	Rep Imidazoleglycerolphosphate dehydratase Aspergillus clavatus partial 5 TC565306		A_72_P323518	-0.7796	1.16998	<0.01	0.000919413		1.19869	<0.01	0.000267082
UNK	unkempt homolog Drosophila		O8740	-0.780129	1.14515	<0.01	0.000123493		1.11876	<0.01	0.0348996
EVL	Enah/Vasplike		A_72_P245472	-0.780416	1.3361	<0.01	1.4739e-06		1.31933	<0.01	0.000507624
No name	Rep Shikimate 5dehydrogenase Ralstonia solanacearum UW551 partial 5 TC599510		A_72_P143416	-0.782266	1.33351	<0.01	0.000138574		1.25502	<0.01	0.000837842
SEC23B	Similar toSec23 homolog B S cerevisiae		A_72_P497328	-0.7826	1.2921	<0.01	0.000383243		1.26533	<0.01	0.000176487
No name	mRNA cloneTHY010057B05 expressed in thymus AK239021		A_72_P377003	-0.782951	1.77693	<0.01	2.19676e-05		1.61652	<0.01	0.000207575
No name	No Description		A_72_P051031	-0.783422	1.63197	<0.01	1.40433e-06		1.44593	<0.01	0.00032808
No name	Rep Integral membrane sensor signal transduction histidine kinase Frankia sp EAN1pec partial 4 TC529343		A_72_P343168	-0.783423	1.22623	<0.01	6.29466e-06		1.14569	<0.01	0.0169163
No name	No Description		A_72_P087831	-0.783854	1.23647	<0.01	0.0101664		1.69262	<0.01	6.38389e-05
No name	No Description		A_72_P217842	-0.784545	1.28402	<0.01	9.80939e-06		1.21305	<0.01	0.00668458
CPPED1	calcineurinlike phosphoesterase domain containing 1		A_72_P378848	-0.784601	1.21261	<0.01	9.94172e-06		1.17904	<0.01	0.0040548
COLEC12	collectin subfamily member 12		A_72_P371263	-0.785446	1.43734	<0.01	5.74185e-05		1.53169	<0.01	6.77682e-05
No name	Rep Aminotransferase class IV Caulobacter sp K31 partial 6 TC536187		A_72_P368663	-0.785458	1.23328	<0.01	0.000291635		1.30999	<0.01	0.000105799
No name	PREDICTED hypothetical LOC100512781 LOC100512781 partial miscRNA		A_72_P370933	-0.786495	1.21788	<0.01	0.00694894		1.29262	<0.01	0.000344717
ZNF292	zinc finger protein 292		O13213	-0.787006	1.24224	<0.01	1.78572e-06		1.14781	<0.01	0.0338588
KLHDC2	kelch domain containing 2		A_72_P007171	-0.78767	1.15995	<0.01	0.000184805		1.17952	<0.01	0.000361857
No name	risp26_j12y1 isp cDNA 5 mRNA sequence EW263929		A_72_P101586	-0.788372	1.3443	<0.01	3.19982e-07		1.25748	<0.01	0.000155394
No name	Rep Lateral organ boundarieslike 1 Lotus japonicus partial 11 TC586588		A_72_P026406	-0.788659	1.26215	<0.01	7.6157e-05		1.21026	<0.01	0.000486291
CHD6	chromodomain helicase DNA binding protein 6		A_72_P163411	-0.788934	1.21357	<0.01	4.06167e-05		1.19779	<0.01	0.000812926
No name	No Description		A_72_P055591	-0.789336	1.37996	<0.01	1.80679e-05		1.37294	<0.01	5.61149e-05
No name	No Description		A_72_P271964	-0.789453	1.30154	<0.01	0.000577091		1.40078	<0.01	0.000931463
BAZ2B	bromodomain adjacent to zinc finger domain 2B		A_72_P167666	-0.789589	1.20613	<0.01	5.96068e-05		1.1543	<0.01	0.025015
FYN	FYN oncogene related to SRC FGR YES		A_72_P139401	-0.790387	1.41314	<0.01	2.0534e-06		1.34334	<0.01	0.000226879
No name	No Description		A_72_P254107	-0.791356	1.2011	<0.01	0.00434514		1.25769	<0.01	0.000227627
No name	PBL_10_E07 Porcine Brain Library cDNA clone PBL 5 mRNA sequence CD571944		A_72_P429099	-0.791498	1.32204	<0.01	1.03869e-05		1.13739	<0.01	0.0285498
No name	No Description		A_72_P128306	-0.792382	1.51454	<0.01	2.30781e-06		1.27635	<0.01	0.0083534
No name	No Description		A_72_P190966	-0.792936	1.25816	<0.01	4.53081e-06		1.14626	<0.01	0.0225422
No name	Rep Predicted protein Physcomitrella patens subsp patens partial 28 TC548449		A_72_P383003	-0.79394	1.20267	<0.01	1.80679e-05		1.16916	<0.01	0.00737072
No name	No Description		A_72_P002441	-0.794072	1.46673	<0.01	1.93135e-06		1.29045	<0.01	0.00138449
FZD8	frizzled family receptor 8		A_72_P119501	-0.794554	1.35055	<0.01	1.00966e-05		1.14884	<0.01	0.014348
CIRBP	cold inducible RNA binding protein		A_72_P387123	-0.795135	1.47557	<0.01	0.000541805		1.52751	<0.01	0.000640217
MYO9A	myosin IXA		A_72_P212902	-0.795501	1.23076	<0.01	0.000100147		1.11326	<0.01	0.053809
No name	No Description		A_72_P007026	-0.797338	1.16171	<0.01	2.60045e-05		1.10217	<0.01	0.0252268
No name	1116602 MARC 4PIG cDNA 3 mRNA sequence DN116981		A_72_P168221	-0.797597	1.39048	<0.01	1.39211e-06		1.33891	<0.01	0.000810671
JMJD1C	jumonji domain containing 1C		A_72_P742517	-0.798229	1.25662	<0.01	1.0199e-05		1.16106	<0.01	0.00248415
No name	Rep Undecaprenyl pyrophosphate phosphatase Carnobacterium sp AT7 partial 6 TC603011		A_72_P252087	-0.798732	1.26472	<0.01	1.78572e-06		1.20071	<0.01	0.00123995
No name	Rep E3 ubiquitinprotein ligase CBLB Homo sapiens Human partial 8 TC557729		A_72_P115496	-0.799765	1.58284	<0.01	2.23555e-06		1.53408	<0.01	5.16428e-05
JMJD1C	jumonji domain containing 1C		A_72_P725663	-0.80008	1.27005	<0.01	3.08158e-05		1.12794	<0.01	0.0346879
MGEA5	meningioma expressed antigen 5 hyaluronidase		A_72_P339208	-0.800226	1.23854	<0.01	2.53762e-07		1.21486	<0.01	0.000458226
No name	Rep Chromosome undetermined SCAF2552 whole genome shotgun sequence Tetraodon nigroviridis Green puffer partial 5 TC575427		A_72_P174846	-0.800841	1.41794	<0.01	1.46651e-06		1.2937	<0.01	0.00116313
No name	No Description		A_72_P028666	-0.801933	1.6116	<0.01	1.35337e-06		1.52429	<0.01	3.51417e-05
No name	Rep Cytosolic carboxypeptidase 3 EC 3417 ATP/GTPbinding protein like 3 Canis familiaris partial 5 TC530567		A_72_P246697	-0.803967	1.25475	<0.01	6.47865e-06		1.18461	<0.01	0.0194803
No name	No Description		A_72_P201822	-0.804424	1.36326	<0.01	1.55492e-05		1.36262	<0.01	5.26424e-05
CBLB	Cbl protooncogene E3 ubiquitin protein ligase B		gi|54532319|gb|CJ024575.1|CJ024575	-0.804433	1.40688	<0.01	9.70792e-06		1.38798	<0.01	3.50598e-05
SETD3	SET domain containing 3		A_72_P345023	-0.805398	1.23498	<0.01	4.15176e-05		1.14417	<0.01	0.0128617
No name	No Description		A_72_P019726	-0.805807	1.31311	<0.01	9.97685e-05		1.3946	<0.01	4.1224e-05
MLLT3	myeloid/lymphoid or mixedlineage leukemia trithorax homolog Drosophila translocated to 3		A_72_P386863	-0.805825	1.31232	<0.01	1.28402e-05		1.2351	<0.01	0.0106613
No name	No Description		A_72_P137386	-0.806067	1.23643	<0.01	0.021936		1.50695	<0.01	0.000295784
AGTR1	angiotensin II receptor type 1		gi|34171556|gb|CF367219.1|CF367219	-0.809391	1.49192	<0.01	3.65269e-06		1.42668	<0.01	0.0012209
No name	Rep Shikimate 5dehydrogenase Ralstonia solanacearum UW551 partial 5 TC599510		A_72_P143416	-0.809668	1.33351	<0.01	0.000138574		1.25502	<0.01	0.000837842
ARID3A	AT rich interactive domain 3A BRIGHTlike		A_72_P378123	-0.809757	1.50161	<0.01	0.000233351		1.58204	<0.01	0.000153172
No name	risp26_j12y1 isp cDNA 5 mRNA sequence EW263929		A_72_P101586	-0.810035	1.3443	<0.01	3.19982e-07		1.25748	<0.01	0.000155394
No name	Rep BetaDgalactosidase fusion protein Mus musculus Mouse partial 14 TC602904		A_72_P251987	-0.810375	1.29344	<0.01	0.000282438		1.40233	<0.01	5.16428e-05
CBLB	Cbl protooncogene E3 ubiquitin protein ligase B		gi|54532319|gb|CJ024575.1|CJ024575	-0.811136	1.40688	<0.01	9.70792e-06		1.38798	<0.01	3.50598e-05
No name	No Description		A_72_P121106	-0.811689	1.79807	<0.01	1.61216e-05		1.8133	<0.01	5.16428e-05
No name	No Description		A_72_P201822	-0.812437	1.36326	<0.01	1.55492e-05		1.36262	<0.01	5.26424e-05
AGBL3	ATP/GTP binding proteinlike 3		A_72_P355358	-0.812553	1.30342	<0.01	1.24992e-05		1.20327	<0.01	0.0280508
VRK3	vaccinia related kinase 3		O9831	-0.812762	1.091	<0.01	0.0134969		1.22542	<0.01	4.17147e-05
RPGR	retinitis pigmentosa GTPase regulator		A_72_P037171	-0.815483	1.3035	<0.01	3.99486e-05		1.37209	<0.01	0.000132515
No name	Rep Gammaglutamyl phosphate reductase Desulfococcus oleovorans Hxd3 partial 5 TC579818		A_72_P183771	-0.816404	1.37478	<0.01	4.84191e-06		1.3212	<0.01	0.00148591
JMJD1C	jumonji domain containing 1C		A_72_P056676	-0.816707	1.19674	<0.01	0.00194802		1.21722	<0.01	0.000203737
No name	mRNA cloneLVRM10147B06 expressed in liver AK346344		A_72_P504154	-0.818187	1.19719	<0.01	0.0138453		1.30752	<0.01	0.000127803
No name	No Description		A_72_P423069	-0.819129	1.59299	<0.01	1.10015e-06		1.52725	<0.01	3.50598e-05
No name	Rep Predicted protein Monosiga brevicollis MX1 partial 11 TC626634		A_72_P253417	-0.820008	1.24455	<0.01	0.0041464		1.5935	<0.01	4.77875e-05
AGTR1	Type1 angiotensin II receptor		A_72_P392083	-0.82062	1.50027	<0.01	1.59466e-06		1.43459	<0.01	0.000934438
No name	Hypothetical protein LOC100512294 LOC100512294 mRNA		A_72_P278344	-0.820682	1.18572	<0.01	1.5864e-06		1.11405	<0.01	0.00138449
No name	jumonji domain containing 1C		A_72_P341728	-0.821848	1.26664	<0.01	2.57238e-05		1.14354	<0.01	0.0412727
No name	Rep E3 ubiquitinprotein ligase CBLB Homo sapiens Human partial 8 TC557729		A_72_P115496	-0.822458	1.58284	<0.01	2.23555e-06		1.53408	<0.01	5.16428e-05
IGF1R	insulinlike growth factor 1 receptor		A_72_P083181	-0.822618	1.45694	<0.01	9.84828e-06		1.17399	<0.01	0.0385915
JMJD1C	jumonji domain containing 1C		A_72_P751693	-0.824121	1.21422	<0.01	1.45672e-05		1.14279	<0.01	0.0259708
No name	Rep Predicted protein Aspergillus terreus strain NIH 2624 partial 6 TC529278		A_72_P141051	-0.829315	1.42869	<0.01	4.71433e-07		1.34498	<0.01	0.000372649
No name	No Description		A_72_P187126	-0.829577	1.57816	<0.01	2.25895e-05		1.81624	<0.01	1.20674e-05
No name	No Description		A_72_P435344	-0.829982	1.27686	<0.01	1.55095e-05		1.24437	<0.01	0.00141878
No name	Rep PREDICTED myeloid/lymphoid or mixedlineage leukemia 3 Pan troglodytes partial 3 TC553121		A_72_P272799	-0.833585	1.25227	<0.01	1.37889e-05		1.2134	<0.01	0.00207745
No name	Rep ORF40g Pinus koraiensis Korean pine partial 35 TC587641		A_72_P387968	-0.834485	1.3502	<0.01	3.61971e-07		1.27382	<0.01	0.00327506
No name	No Description		A_72_P423069	-0.834766	1.59299	<0.01	1.10015e-06		1.52725	<0.01	3.50598e-05
No name	No Description		A_72_P195222	-0.839703	1.35168	<0.01	1.90529e-06		1.2859	<0.01	0.000320142
No name	No Description		A_72_P303739	-0.8409	1.23834	<0.01	1.40689e-07		1.20979	<0.01	0.00125575
No name	No Description		A_72_P121106	-0.841616	1.79807	<0.01	1.61216e-05		1.8133	<0.01	5.16428e-05
SSBP2	singlestranded DNA binding protein 2		A_72_P262762	-0.84194	1.41507	<0.01	4.30757e-06		1.25754	<0.01	0.00513745
DLC1	deleted in liver cancer 1		A_72_P448918	-0.844921	1.34556	<0.01	9.34072e-06		1.27874	<0.01	0.00028095
No name	Rep Gametogenetin Bos Taurus partial 5 TC575780		A_72_P123886	-0.846271	1.43941	<0.01	0.00197847		1.75091	<0.01	6.75519e-05
No name	SET domain containing 3		A_72_P427619	-0.849191	1.25813	<0.01	5.8894e-06		1.23783	<0.01	5.92401e-05
No name	No Description		A_72_P055586	-0.856412	1.40222	<0.01	3.65269e-06		1.28273	<0.01	0.0077533
No name	Rep SL cytokine precursor Mus musculus Mouse partial 7 TC556916		A_72_P061696	-0.858902	1.34268	<0.01	8.86029e-05		1.38379	<0.01	3.98231e-05
No name	No Description		A_72_P396008	-0.859375	1.2411	<0.01	0.00193066		1.44138	<0.01	1.94717e-05
No name	No Description		A_72_P051031	-0.875013	1.63197	<0.01	1.40433e-06		1.44593	<0.01	0.00032808
The molecular probes showing the highest correlation (r > |0.70|) with the first dimension of a multiple factor analysis (MFA) summarizing the most common prbes regulated by diet in perirenal (PRAT) and subcutaneous (SCAT) adipose tissues were listed.
The probe name together with the symbol and full name of the corresponding annotated gene, when applicable, was indicated.
In each adipose tissue, the raw p-value, corrected p BH and fold change (FC) of HF to LF diets were indicated. For clarity, FC was inversed and preceeded by a minus sign for value les than 1.
HF: high fat high fiber diet; LF: low fat high starch diet
