# Supplementary material for: Molecular alterations induced by a high-fat high-fiber diet in porcine adipose tissues: variations according to the anatomical fat location
Source: BMC Genomics. 2016 Feb 18;17:120. doi: 10.1186/s12864-016-2438-3 (PMC4758018; doi:10.1186/s12864-016-2438-3)
Supplement: Additional file 3: Table S3. — List of co-expressed probes within a small module mainly attributed to perirenal adipose tissue related responses to diet. (XLSX 40 kb) [file 12864_2016_2438_MOESM3_ESM.xlsx]

## Sheet: Feuil1
ADDITIONAL FILE 3: Table S3
List of co-expressed probes within a small module mainly attributed to perirenal adipose tissue related responses to diet
					PRAT				SCAT
Gene symbol		Gene name	Probe name	correlation	Fold change	P-value			Fold change	P-value
				with eigengene	HF/LF	raw	BH		HF/LF	raw	BH
CYBB	cytochrome b245 alpha polypeptide		A_72_P035581	0.917683	1.26761	0.00432998	0.0194313		#N/A	#N/A	#N/A
IL10	interleukin 10		gi|47524185|ref|NM_214041.1|	0.915393	1.36945	0.00157707	0.00913757		#N/A	#N/A	#N/A
C1QB	complement component 1 q subcomponent B chain		gi|38455773|gb|AY349420.1|	0.909254	1.66396	0.0043958	0.019641		#N/A	#N/A	#N/A
IL10	interleukin 10		A_72_P185331	0.906569	1.32117	0.00605785	0.0250389		#N/A	#N/A	#N/A
C1QB	complement component 1 q subcomponent B chain		A_72_P442926	0.906127	1.69424	0.00367629	0.0172219		#N/A	#N/A	#N/A
C1QC	complement component 1 q subcomponent C chain		gi|115555538|dbj|AK237170.1|	0.900051	1.66453	0.00295473	0.0146382		#N/A	#N/A	#N/A
CYBA	cytochrome b245 alpha polypeptide		gi|47523607|ref|NM_214267.1|	0.899439	1.30094	0.00210237	0.0113335		#N/A	#N/A	#N/A
C1QA	complement component 1 q subcomponent A chain		A_72_P165561	0.89446	1.73917	0.00366242	0.0171781		#N/A	#N/A	#N/A
ARRB2	arrestin beta 2		A_72_P057981	0.890826	1.30053	0.000131092	0.00141988		#N/A	#N/A	#N/A
C1QA	complement component 1 q subcomponent A chain		gi|51491905|ref|NM_001003924.1|	0.889898	1.73445	0.00374704	0.0174526		#N/A	#N/A	#N/A
CADM1	cell adhesion molecule 1		A_72_P010741	0.886227	1.33435	0.000413956	0.00336296		#N/A	#N/A	#N/A
FOLR1	folate receptor 1 adult		A_72_P724477	0.884868	1.5131	0.00184667	0.0102916		#N/A	#N/A	#N/A
VSIG4	Vset and immunoglobulin domain containing 4		A_72_P466016	0.878387	1.58754	0.00466744	0.0204943		#N/A	#N/A	#N/A
FCER1G	Fc fragment of IgE high affinity I receptor for gamma polypeptide		A_72_P077471	0.875631	1.33489	0.00296523	0.0146616		#N/A	#N/A	#N/A
NCKAP1L	NCKassociated protein 1like		O12081	0.872782	1.32995	0.00189409	0.0104976		#N/A	#N/A	#N/A
C1QC	Complement C1qC		A_72_P403253	0.872729	1.7402	0.00262845	0.013403		#N/A	#N/A	#N/A
F13A1	coagulation factor XIII A1 polypeptide		A_72_P275444	0.871858	1.63555	0.00904531	0.033874		#N/A	#N/A	#N/A
no name	PREDICTED hypothetical LOC100520378 LOC100520378 partial miscRNA		A_72_P382378	0.8718	1.27657	0.00196315	0.0107933		#N/A	#N/A	#N/A
CYTH4	cytohesin 4		A_72_P172381	0.871415	1.33826	0.000639685	0.00467143		#N/A	#N/A	#N/A
IL10RA	interleukin 10 receptor alpha		A_72_P150251	0.87064	1.35626	0.00123937	0.00765043		#N/A	#N/A	#N/A
MARCKS	myristoylated alaninerich protein kinase C substrate		O5769	0.869781	1.21865	0.00907618	0.0339529		#N/A	#N/A	#N/A
VSIG4	Vset and immunoglobulin domain containing 4		A_72_P157646	0.868852	1.57481	0.00804426	0.031052		#N/A	#N/A	#N/A
VSIG4	Vset and immunoglobulin domain containing 4		A_72_P503026	0.867321	1.6254	0.00489795	0.0212571		#N/A	#N/A	#N/A
CD53	CD53 molecule		gi|115551608|dbj|AK239072.1|	0.866912	1.44564	0.001608	0.00925492		#N/A	#N/A	#N/A
NCF4	neutrophil cytosolic factor 4 40kDa		A_72_P130551	0.865731	1.35781	0.00286049	0.014292		#N/A	#N/A	#N/A
CD53	CD53 molecule		O5464	0.864873	1.43582	0.00200413	0.0109452		#N/A	#N/A	#N/A
CFP	complement factor properdin		O9602	0.864153	1.49429	0.00788222	0.0305874		#N/A	#N/A	#N/A
FCER1G	Fc fragment of IgE high affinity I receptor for gamma polypeptide		O5341	0.863121	1.33318	0.00298546	0.0147307		#N/A	#N/A	#N/A
MRC1	Mannose receptor C1		A_72_P442529	0.861587	1.46206	0.00764438	0.0298896		#N/A	#N/A	#N/A
VSIG4	Vset and immunoglobulin domain containing 4		A_72_P643751	0.861204	1.38801	0.00846137	0.0322282		#N/A	#N/A	#N/A
FCER1G	Fc fragment of IgE high affinity I receptor for gamma polypeptide		gi|55742698|ref|NM_001001265.1|	0.860033	1.35411	0.00239616	0.0125067		#N/A	#N/A	#N/A
no name	AJ956613 KN404_2 cDNA clone C0007753g15 5 mRNA sequence AJ956613		A_72_P012216	0.859531	1.4099	0.00635791	0.025939		#N/A	#N/A	#N/A
ABCC5	ATPbinding cassette subfamily C CFTR/MRP member 5		A_72_P318508	0.858937	1.24111	0.00269101	0.0136399		1.19	0.000920717	0.0156755
no name	glia maturation factor gamma		A_72_P363368	0.858929	1.35057	0.000766371	0.00533508		#N/A	#N/A	#N/A
VAV1	vav 1 guanine nucleotide exchange factor		O484	0.857703	1.36444	0.000477891	0.00373902		#N/A	#N/A	#N/A
CD68	CD68 molecule		gi|115549203|dbj|AK231879.1|	0.856965	1.46869	0.0068778	0.0275676		#N/A	#N/A	#N/A
IL10	interleukin 10		O12249	0.854142	1.28374	0.00104519	0.00673634		#N/A	#N/A	#N/A
no name	macrosialinlike		A_72_P295799	0.853198	1.50784	0.0041815	0.0189227		#N/A	#N/A	#N/A
VAV1	vav 1 guanine nucleotide exchange factor		gi|115554635|dbj|AK237046.1|	0.848341	1.3131	0.00166594	0.0095132		#N/A	#N/A	#N/A
TYROBP	TYRO protein tyrosine kinase binding protein		A_72_P650098	0.845203	1.33045	0.00225646	0.0119629		#N/A	#N/A	#N/A
MRC1	mannose receptor C type 1		O1108	0.845154	1.58052	0.0039142	0.0180156		#N/A	#N/A	#N/A
RFTN1	raftlin lipid raft linker 1		A_72_P504574	0.843633	1.29079	0.000376135	0.00312085		#N/A	#N/A	#N/A
CD163	CD163 molecule		A_72_P018171	0.842691	1.55279	0.0041536	0.0188289		#N/A	#N/A	#N/A
PIK3CG	phosphoinositide3kinase catalytic gamma polypeptide		A_72_P146961	0.84158	1.30919	0.00237514	0.012427		#N/A	#N/A	#N/A
AIF1	allograft inflammatory factor 1		A_72_P394883	0.840909	1.27951	0.00520129	0.0222707		#N/A	#N/A	#N/A
CD163	CD163 molecule		gi|47522777|ref|NM_213976.1|	0.840747	1.62765	0.00602384	0.0249307		#N/A	#N/A	#N/A
TYROBP	TYRO protein tyrosine kinase binding protein		A_72_P021321	0.840658	1.34095	0.00203756	0.0110791		#N/A	#N/A	#N/A
CD163	CD163 molecule		A_72_P624895	0.840502	1.47987	0.00626973	0.0256643		#N/A	#N/A	#N/A
no name	Rep Transcriptional regulator MarR family Silicibacter pomeroyi partial 8 TC558650		A_72_P163246	0.840486	1.21965	0.0083686	0.0319643		#N/A	#N/A	#N/A
AIF1	allograft inflammatory factor 1		OTTSUST00000000530	0.839909	1.29073	0.00587383	0.0244611		#N/A	#N/A	#N/A
VSIG4	Vset and immunoglobulin domain containing 4		gi|71966813|gb|BW961933.1|BW961933	0.839828	1.36293	0.00659119	0.0266795		#N/A	#N/A	#N/A
BTK	Bruton agammaglobulinemia tyrosine kinase		gi|115552289|dbj|AK230598.1|	0.838832	1.26856	0.00139788	0.00835964		#N/A	#N/A	#N/A
no name	Sugar phosphate exchanger 2like LOC100523389 mRNA		A_72_P117421	0.838357	1.28572	8.10996e-05	0.00101054		#N/A	#N/A	#N/A
no name	PREDICTED cystatinClike LOC100516470 mRNA		A_72_P020211	0.835109	1.22475	0.0095181	0.0352089		#N/A	#N/A	#N/A
AIF1	allograft inflammatory factor 1		A_72_P176281	0.834989	1.30334	0.00380239	0.0176393		#N/A	#N/A	#N/A
CD300C	CD300c molecule		A_72_P144971	0.833725	1.26778	0.00896495	0.0336655		#N/A	#N/A	#N/A
AIF1	allograft inflammatory factor 1		OTTSUST00000001463	0.833181	1.27449	0.00717594	0.0284894		#N/A	#N/A	#N/A
AIF1	allograft inflammatory factor 1		OTTSUST00000000529	0.833153	1.29025	0.00531443	0.0226534		#N/A	#N/A	#N/A
NCF4	neutrophil cytosolic factor 4 40kDa		gi|115546042|dbj|AK237484.1|	0.832827	1.29961	0.000964659	0.00634817		#N/A	#N/A	#N/A
no name	caspase15		gi|80971505|ref|NM_001037147.1|	0.832518	1.2508	1.56129e-05	0.000309578		1.102	0.00888897	0.0674355
no name	AJ944481 CSEQRAN17 cDNA clone C0007308o21 5 mRNA sequence AJ944481		A_72_P400618	0.832226	1.20274	0.00550687	0.023258		#N/A	#N/A	#N/A
AIF1	allograft inflammatory factor 1		OTTSUST00000001462	0.83193	1.26433	0.00847589	0.0322771		#N/A	#N/A	#N/A
CD163	CD163 molecule		A_72_P177981	0.831685	1.61422	0.00655718	0.0265763		#N/A	#N/A	#N/A
BLNK	Bcell linker		A_72_P025221	0.831652	1.31022	0.00532624	0.0226936		#N/A	#N/A	#N/A
no name	Rep CC motif chemokine 24 precursor Homo sapiens Human partial 98 TC541137		A_72_P318843	0.830831	1.37415	0.00988614	0.0362052		#N/A	#N/A	#N/A
CST3	cystatin C		A_72_P035716	0.830371	1.26895	0.00742009	0.0292524		#N/A	#N/A	#N/A
CD163	CD163 molecule		O14513	0.830358	1.57128	0.00921797	0.0343452		#N/A	#N/A	#N/A
CSF1R	colony stimulating factor 1 receptor		O6058	0.829019	1.39065	0.00239225	0.0124925		#N/A	#N/A	#N/A
RFTN1	raftlin lipid raft linker 1		A_72_P009876	0.828577	1.30329	0.000247771	0.00228928		#N/A	#N/A	#N/A
MS4A6A	membranespanning 4domains subfamily A member 6A		gi|112783555|gb|DB795841.1|DB79...	0.827447	1.28848	0.00580397	0.0242257		#N/A	#N/A	#N/A
APBB1IP	amyloid beta A4 precursor proteinbinding family B member 1 interacting protein		A_72_P289694	0.827073	1.20783	0.000482459	0.00376472		#N/A	#N/A	#N/A
PIK3CG	phosphoinositide3kinase catalytic gamma polypeptide		gi|47522611|ref|NM_213939.1|	0.826278	1.33667	0.00179688	0.0100848		#N/A	#N/A	#N/A
FZD1	frizzled family receptor 1		O1360	0.826114	1.25065	0.00117715	0.00734722		#N/A	#N/A	#N/A
CYBB	cytochrome b245 beta polypeptide		gi|47522901|ref|NM_214043.1|	0.825708	1.47385	0.00258002	0.0132143		#N/A	#N/A	#N/A
TIAM1	Tcell lymphoma invasion and metastasis 1		A_72_P282694	0.825542	1.34275	0.00337769	0.0161869		#N/A	#N/A	#N/A
BCAT1	branched chain aminoacid transaminase 1 cytosolic		A_72_P186731	0.825539	1.38658	0.00512403	0.0219967		#N/A	#N/A	#N/A
CST4	cystatin S		gi|90232198|gb|BX916494.2|BX916494	0.824992	1.22492	0.00767273	0.0299728		#N/A	#N/A	#N/A
FYN	FYN oncogene related to SRC FGR YES		A_72_P008936	0.824211	1.18115	0.00221202	0.0117803		#N/A	#N/A	#N/A
CD300C	CD300c molecule		gi|115546639|dbj|AK234477.1|	0.823487	1.30179	0.00315145	0.0153437		#N/A	#N/A	#N/A
AIF1	allograft inflammatory factor 1		A_72_P496351	0.822454	1.31023	0.00540406	0.0229401		#N/A	#N/A	#N/A
VSIG4	Vset and immunoglobulin domain containing 4		A_72_P558284	0.82164	1.4517	0.0036475	0.0171292		#N/A	#N/A	#N/A
TIAM1	Tcell lymphoma invasion and metastasis 1		A_72_P317723	0.820226	1.27066	0.00570381	0.0239019		#N/A	#N/A	#N/A
FRMD4B	FERM domain containing 4B		O2815	0.819848	1.20483	0.00142096	0.00846845		#N/A	#N/A	#N/A
PTPN6	protein tyrosine phosphatase nonreceptor type 6		A_72_P697082	0.818286	1.28163	0.000696605	0.0049775		#N/A	#N/A	#N/A
COLEC12	collectin subfamily member 12		A_72_P371263	0.818254	1.43734	1.43935e-06	5.74185e-05		1.53169	<0.001	<0.001
CSF1R	colony stimulating factor 1 receptor		gi|74361496|gb|AJ944754.1|AJ944754	0.817649	1.38887	0.00169803	0.00965273		#N/A	#N/A	#N/A
CST3	cystatin C		gi|113205857|ref|NM_001044602.1|	0.816755	1.26451	0.00772092	0.0301347		#N/A	#N/A	#N/A
DAPK1	deathassociated protein kinase 1		A_72_P247297	0.813468	1.26228	0.00133322	0.00806655		#N/A	#N/A	#N/A
CYBB	cytochrome b245 beta polypeptide		A_72_P147021	0.812917	1.45395	0.00364855	0.0171307		#N/A	#N/A	#N/A
ST3GAL4	ST3 betagalactoside alpha23sialyltransferase 4		A_72_P634345	0.812291	1.22073	0.00738961	0.0291503		#N/A	#N/A	#N/A
BANK1	Bcell scaffold protein with ankyrin repeats 1		gi|54531945|gb|CJ024401.1|CJ024401	0.810477	1.26771	0.00271876	0.0137435		#N/A	#N/A	#N/A
PTPN6	protein tyrosine phosphatase nonreceptor type 6		A_72_P169986	0.810159	1.27933	0.00049335	0.00383089		#N/A	#N/A	#N/A
FES	feline sarcoma oncogene		gi|115555587|dbj|AK237219.1|	0.807854	1.1397	0.00153397	0.00895726		#N/A	#N/A	#N/A
ABCC5	ATPbinding cassette subfamily C CFTR/MRP member 5		A_72_P166041	0.806583	1.3889	5.77597e-05	0.000790621		1.54174	<0.001	<0.001
FBP1	fructose16bisphosphatase 1		A_72_P251687	0.805905	1.25565	0.00805579	0.0310902		#N/A	#N/A	#N/A
CD163	CD163 molecule		A_72_P656100	0.804835	1.57797	0.00975242	0.035829		#N/A	#N/A	#N/A
TYROBP	TYRO protein tyrosine kinase binding protein		O5540	0.803463	1.33892	0.00313934	0.0153121		#N/A	#N/A	#N/A
RBPJ	recombination signal binding protein for immunoglobulin kappa J region		A_72_P119496	0.803195	1.31601	1.45588e-05	0.000294903		#N/A	#N/A	#N/A
No name	Rep contactin 1 Mus musculus partial 20 TC556852		A_72_P320963	0.801279	1.32043	0.0019656	0.0107951		#N/A	#N/A	#N/A
ATP8B4	ATPase class I type 8B member 4		A_72_P008851	0.801129	1.19006	0.00610975	0.025196		#N/A	#N/A	#N/A
LARP6	Similar toLa ribonucleoprotein domain family member 6		O5161	0.800312	1.23637	0.006522	0.0264625		#N/A	#N/A	#N/A
CD209	CD209 molecule		A_72_P559369	0.800294	1.82581	0.00935462	0.0347187		#N/A	#N/A	#N/A
No name	Rep PREDICTED tripartite motifcontaining 2 isoform 8 Pan troglodytes partial 29 TC555010		A_72_P262634	0.7993	1.26194	1.95713e-05	0.000361321		1.214	0.00159838	0.022513
No name	Rep CheB2 Rhodospirillum centenum Rhodocista centenaria partial 5 TC598046		A_72_P266197	0.798839	1.34125	0.00159002	0.00918193		1.29359	0.000273674	0.00705204
DOCK2	dedicator of cytokinesis 2		A_72_P213732	0.798608	1.30636	0.00108984	0.00693968		#N/A	#N/A	#N/A
CD209	CD209 molecule		A_72_P319393	0.798013	1.99337	0.00447856	0.0198976		#N/A	#N/A	#N/A
KCNAB2	potassium voltagegated channel shakerrelated subfamily beta member 2		A_72_P332678	0.792187	1.25092	0.000840252	0.00572608		#N/A	#N/A	#N/A
PLCL2	phospholipase Clike 2		A_72_P300194	0.789753	1.16829	0.000950833	0.00627706		#N/A	#N/A	#N/A
COL6A3	collagen type VI alpha 3		A_72_P674341	0.789263	1.37077	9.52554e-05	0.00113185		1.27486	0.00504684	0.0465571
FES	feline sarcoma oncogene		A_72_P211597	0.7886	1.12628	0.00516429	0.0221396		#N/A	#N/A	#N/A
No name	ESTAR184C11 Infected Porcine Peripheral Blood Cell cDNA library cDNA clone AR184C11 mRNA sequence DV229493		A_72_P009336	0.785388	1.30677	0.00217793	0.0116378		#N/A	#N/A	#N/A
No name	GTPase IMAP family member 4like LOC100518347 mRNA		A_72_P236917	0.785348	1.33077	0.0036457	0.0171228		#N/A	#N/A	#N/A
WIPF1	WAS/WASL interacting protein family member 1		O2810	0.784834	1.16354	0.00737117	0.0290986		#N/A	#N/A	#N/A
DOK1	docking protein 1 62kDa downstream of tyrosine kinase 1		A_72_P216567	0.781813	1.17336	0.00336583	0.0161403		#N/A	#N/A	#N/A
STK4	serine/threonine kinase 4		A_72_P217702	0.78153	1.14484	0.00909851	0.0340131		#N/A	#N/A	#N/A
STAB1	stabilin 1		A_72_P485549	0.781455	1.31827	0.00543651	0.0230399		#N/A	#N/A	#N/A
IRF5	interferon regulatory factor 5		O11915	0.781099	1.2076	0.00356594	0.0168332		#N/A	#N/A	#N/A
TGFBR3	transforming growth factor beta receptor III		O5288	0.780968	1.3156	0.00119041	0.00741182		1.20784	0.00868744	0.0664277
CYBB	cytochrome b245 beta polypeptide		A_72_P574634	0.780042	1.27419	0.00372333	0.0173676		#N/A	#N/A	#N/A
FCGR3B	Fc fragment of IgG low affinity IIIb receptor CD16b		O12022	0.777211	1.37159	0.00227253	0.0120204		#N/A	#N/A	#N/A
STAB1	stabilin 1		A_72_P607048	0.776351	1.37205	0.00118891	0.00740364		#N/A	#N/A	#N/A
IRF5	Interferon regulatory factor 5		A_72_P352408	0.773298	1.21669	0.00148396	0.00873823		#N/A	#N/A	#N/A
FES	feline sarcoma oncogene		A_72_P338068	0.772107	1.12518	0.00682281	0.0274076		#N/A	#N/A	#N/A
TGFBR3	transforming growth factor beta receptor III		A_72_P108391	0.77132	1.31231	0.00104656	0.00673911		1.21124	0.00708904	0.0584314
FYN	FYN oncogene related to SRC FGR YES		A_72_P146946	0.76756	1.20427	0.00894644	0.0336258		#N/A	#N/A	#N/A
TBXAS1	thromboxane A synthase 1 platelet		gi|47522907|ref|NM_214046.1|	0.764229	1.25004	0.00199456	0.0109062		#N/A	#N/A	#N/A
No name	No Description		A_72_P217552	0.760913	1.18212	0.00176325	0.00995174		1.17284	0.00208905	0.0268599
DAB2	disabled homolog 2 mitogenresponsive phosphoprotein Drosophila		O10584	0.760607	1.18833	0.00507492	0.0218326		1.18702	0.00205321	0.026603
FCGR3B	Fc fragment of IgG low affinity IIIb receptor CD16b		A_72_P580952	0.759597	1.34116	0.00334592	0.0160649		#N/A	#N/A	#N/A
FYN	FYN oncogene related to SRC FGR YES		gi|122891857|ref|NM_001080206.2|	0.75922	1.20502	0.00281085	0.0140919		#N/A	#N/A	#N/A
No name	Rep Major facilitator superfamily MFS_1 Xanthobacter sp strain Py2 partial 5 TC545164		A_72_P043566	0.756463	1.3077	0.00807428	0.0311363		#N/A	#N/A	#N/A
KCNAB2	potassium voltagegated channel shakerrelated subfamily beta member 2		O8134	0.756221	1.17933	0.00660183	0.0267112		#N/A	#N/A	#N/A
No name	mRNA cloneSPL010010H03 expressed in spleen AK237193		A_72_P333083	0.754999	1.28886	2.40717e-05	0.000419051		#N/A	#N/A	#N/A
LHFP	lipoma HMGIC fusion partner		A_72_P432224	0.754647	1.16345	0.00128906	0.00786172		1.15451	0.0086857	0.0664277
PLXNC1	plexin C1		A_72_P125896	0.754506	1.20035	0.0083412	0.0319011		#N/A	#N/A	#N/A
No name	Rep Endonuclease/reverse transcriptase Pig partial 8 TC603880		A_72_P421249	0.753953	1.2839	0.000189222	0.00186928		#N/A	#N/A	#N/A
OBSL1	obscurinlike 1		A_72_P427779	0.753292	1.3297	4.37002e-05	0.000647055		1.32727	1.98973e-05	0.00126962
IRF5	interferon regulatory factor 5		gi|59784011|gb|DN108323.1|DN108323	0.751949	1.21622	0.00275486	0.0138916		#N/A	#N/A	#N/A
PIK3CG	phosphoinositide3kinase catalytic gamma polypeptide		A_72_P470138	0.75055	1.19706	0.00972557	0.0357476		#N/A	#N/A	#N/A
FCGR3B	Fc fragment of IgG low affinity IIIb receptor CD16b		A_72_P662096	0.748071	1.35788	0.00270398	0.0136893		#N/A	#N/A	#N/A
ATP1B1	ATPase Na+/K+ transporting beta 1 polypeptide		A_72_P601328	0.746757	1.26085	0.00481128	0.0209731		#N/A	#N/A	#N/A
ABCA9	ATPbinding cassette subfamily A ABC1 member 9		A_72_P139531	0.745734	1.40625	1.53785e-06	6.01769e-05		1.40132	8.03742e-06	0.000722016
No name	No Description		A_72_P057316	0.74571	1.1806	0.00636455	0.0259577		#N/A	#N/A	#N/A
COL6A3	collagen type VI alpha 3		gi|115555599|dbj|AK237231.1|	0.74486	1.29796	2.55205e-05	0.000435138		1.20423	0.00715208	0.0588013
CD81	CD81 molecule		O14552	0.743348	1.17003	0.000111836	0.00126314		#N/A	#N/A	#N/A
TNFAIP8L2	tumor necrosis factor alphainduced protein 8like 2		A_72_P551611	0.742698	1.2568	0.000431396	0.00347064		#N/A	#N/A	#N/A
ABCC5	ATPbinding cassette subfamily C CFTR/MRP member 5		O269	0.742153	1.1927	0.00515801	0.0221202		1.17493	0.00152631	0.0218531
No name	Hypothetical protein LOC100624077 LOC100624077 mRNA		A_72_P157096	0.741296	1.57377	0.00371688	0.0173579		#N/A	#N/A	#N/A
VNN2	vanin 2		O14249	0.741073	1.34236	0.00648739	0.0263656		#N/A	#N/A	#N/A
COL6A3	collagen type VI alpha 3		A_72_P501554	0.740991	1.37282	0.000112457	0.00126791		1.2506	0.00968289	0.0710401
No name	No Description		A_72_P345703	0.740464	1.22715	0.00134515	0.00812073		#N/A	#N/A	#N/A
No name	leukocyteassociated immunoglobulinlike receptor 1like		A_72_P286484	0.739033	1.33081	0.00431755	0.0193855		#N/A	#N/A	#N/A
RBPJ	recombination signal binding protein for immunoglobulin kappa J region		A_72_P137561	0.73764	1.14767	0.00489879	0.0212571		#N/A	#N/A	#N/A
RFTN1	raftlin lipid raft linker 1		A_72_P597409	0.737632	1.22993	0.00468116	0.0205347		#N/A	#N/A	#N/A
ADAMTS6	ADAM metallopeptidase with thrombospondin type 1 motif 6		A_72_P050536	0.737556	1.24529	0.00592636	0.0246261		#N/A	#N/A	#N/A
SDC4	syndecan 4		O9878	0.73713	1.23566	0.000135243	0.00145063		1.23314	0.00195529	0.0258436
CLEC3B	Ctype lectin domain family 3 member B		O12505	0.737112	1.3879	0.000170209	0.00172388		#N/A	#N/A	#N/A
ATP1B1	ATPase Na+/K+ transporting beta 1 polypeptide		A_72_P036071	0.735052	1.28811	0.00288005	0.0143615		#N/A	#N/A	#N/A
No name	lysosomal multispanning membrane protein 5		A_72_P372648	0.734752	1.34469	3.85818e-06	0.000114204		#N/A	#N/A	#N/A
ITGB2	integrin beta 2 complement component 3 receptor 3 and 4 subunit		gi|47522671|ref|NM_213908.1|	0.732939	1.2992	0.00086815	0.00586694		#N/A	#N/A	#N/A
TBXAS1	thromboxane A synthase 1 platelet		A_72_P445464	0.732357	1.29757	0.000373023	0.00310113		#N/A	#N/A	#N/A
MAFB	vmaf musculoaponeurotic fibrosarcoma oncogene homolog B avian		gi|115547453|dbj|AK237835.1|	0.731914	1.21603	0.00849768	0.0323375		#N/A	#N/A	#N/A
No name	A kinase anchor protein 13 isoformlike		A_72_P600358	0.731102	1.1708	4.48868e-05	0.000659758		1.15047	0.00185477	0.0249652
No name	No Description		A_72_P122226	0.730107	1.27185	1.71023e-05	0.000329251		1.19285	0.000439348	0.00957455
CD81	CD81 molecule		A_72_P698441	0.729877	1.16479	9.51437e-05	0.00113158		#N/A	#N/A	#N/A
RFTN1	raftlin lipid raft linker 1		A_72_P667461	0.729091	1.26914	0.00107323	0.00686138		#N/A	#N/A	#N/A
ARPC1B	actin related protein 2/3 complex subunit 1B 41kDa		A_72_P240052	0.729086	1.18551	0.000838874	0.00572087		#N/A	#N/A	#N/A
TNFAIP6	tumor necrosis factor alphainduced protein 6		A_72_P473049	0.729075	1.50423	0.00558111	0.0235117		#N/A	#N/A	#N/A
No name	mRNA cloneBKFL10020C11 expressed in back fat AK344060		A_72_P223037	0.729045	1.31506	0.00205009	0.0111261		#N/A	#N/A	#N/A
No name	hemopoietic cell kinase		A_72_P095046	0.729035	1.27027	0.00445024	0.0197995		#N/A	#N/A	#N/A
F13A1	coagulation factor XIII A1 polypeptide		A_72_P476046	0.727519	1.30374	0.00581732	0.0242682		#N/A	#N/A	#N/A
No name	No Description		A_72_P320943	0.726956	1.18221	0.000249565	0.00230036		1.108	0.00272458	0.0318152
MARCKS	myristoylated alaninerich protein kinase C substrate		A_72_P178976	0.726354	1.2576	0.00487778	0.0211885		#N/A	#N/A	#N/A
CD81	CD81 molecule		gi|118403821|ref|NM_001078679.1|	0.725827	1.16939	6.9237e-05	0.000901002		1.14069	0.00787518	0.0625504
PDGFD	platelet derived growth factor D		A_72_P198482	0.725284	1.34433	0.00032495	0.00279988		#N/A	#N/A	#N/A
COL6A3	collagen type VI alpha 3		A_72_P157511	0.725026	1.36599	0.000163889	0.00167517		1.25924	0.00792585	0.0628187
WIPF1	WAS/WASL interacting protein family member 1		gi|112761153|gb|DB791548.1|DB79...	0.724416	1.20184	0.00177125	0.00998361		#N/A	#N/A	#N/A
FCGR3B	Fc fragment of IgG low affinity IIIb receptor CD16b		A_72_P223802	0.723801	1.29848	0.0086732	0.0328537		#N/A	#N/A	#N/A
ATP1B1	ATPase Na+/K+ transporting beta 1 polypeptide		A_72_P679040	0.723459	1.28842	0.00181437	0.0101561		#N/A	#N/A	#N/A
ATP1B1	ATPase Na+/K+ transporting beta 1 polypeptide		A_72_P668484	0.722581	1.30659	0.00211188	0.011366		#N/A	#N/A	#N/A
EFS	embryonal Fynassociated substrate		gi|59820760|gb|DN126481.1|DN126481	0.721252	1.24244	0.000420982	0.00340771		1.22802	3.45923e-05	0.0017958
TNFAIP6	tumor necrosis factor alphainduced protein 6		gi|115546462|dbj|AK230981.1|	0.720886	1.51501	0.00354752	0.0167753		#N/A	#N/A	#N/A
No name	A kinase anchor protein 13 isoformlike		A_72_P500568	0.720655	1.20073	1.51901e-05	0.000303183		1.13976	0.000243942	0.00661812
PLCL2	phospholipase Clike 2		O12250	0.720581	1.14916	0.00178627	0.010043		#N/A	#N/A	#N/A
STAB1	stabilin 1		A_72_P663149	0.720141	1.2019	0.00470142	0.0206046		#N/A	#N/A	#N/A
DOK1	docking protein 1 62kDa downstream of tyrosine kinase 1		O6214	0.719472	1.13302	0.00447134	0.0198732		1.14122	0.00592907	0.051887
ZFP36L2	zinc finger protein 36 C3H typelike 2		A_72_P435859	0.718475	1.14368	0.00401815	0.0183721		#N/A	#N/A	#N/A
CD81	CD81 molecule		A_72_P205552	0.715818	1.10964	0.0025894	0.0132517		#N/A	#N/A	#N/A
SRPX	sushirepeat containing protein Xlinked		A_72_P293074	0.715064	1.48937	0.00114244	0.00720248		1.39409	0.00394469	0.0400251
HSP90AB2P	heat shock protein 90kDa alpha cytosolic class B member 2 pseudogene		A_72_P036976	0.714201	1.30433	6.43911e-05	0.000854262		#N/A	#N/A	#N/A
No name	No Description		A_72_P304409	0.712781	1.30356	0.000705558	0.00502641		1.19601	0.00114808	0.0181436
ARPC1B	actin related protein 2/3 complex subunit 1B 41kDa		A_72_P217377	0.712546	1.19307	0.00225858	0.0119691		#N/A	#N/A	#N/A
BOC	Boc homolog mouse		A_72_P229567	0.712543	1.25337	0.000976036	0.00640316		#N/A	#N/A	#N/A
SYK	spleen tyrosine kinase		gi|164630|gb|M73237.1|PIGPTK	0.712223	1.22385	0.00247824	0.0128239		#N/A	#N/A	#N/A
PDGFD	platelet derived growth factor D		O10593	0.711718	1.27742	0.00108229	0.00690541		#N/A	#N/A	#N/A
HCK	hemopoietic cell kinase		A_72_P151886	0.711026	1.20017	0.0011389	0.00718611		#N/A	#N/A	#N/A
C10orf128	chromosome 10 open reading frame 128		A_72_P513332	0.708937	1.18754	0.00981074	0.0359878		#N/A	#N/A	#N/A
SYK	spleen tyrosine kinase		A_72_P232627	0.708712	1.23014	0.00216708	0.0115944		#N/A	#N/A	#N/A
COL6A3	collagen type VI alpha 3		A_72_P686971	0.708673	1.34383	0.00020588	0.00199004		#N/A	#N/A	#N/A
SLC46A2	solute carrier family 46 member 2		A_72_P495085	0.708662	1.28648	0.00710193	0.0282551		#N/A	#N/A	#N/A
ITGB2	integrin beta 2 complement component 3 receptor 3 and 4 subunit		A_72_P146616	0.708014	1.29283	0.000935739	0.00620605		#N/A	#N/A	#N/A
TLR1	toll like receptor 1		O11996	0.707797	1.18277	0.00456048	0.0201513		#N/A	#N/A	#N/A
TGFBR3	transforming growth factor beta receptor III		A_72_P077506	0.707204	1.24273	0.00365834	0.0171674		1.14154	0.00600818	0.0524147
No name	No Description		A_72_P297029	0.705378	1.20419	0.000252225	0.00231593		#N/A	#N/A	#N/A
ARPC1B	actin related protein 2/3 complex subunit 1B 41kDa		A_72_P626578	0.705236	1.20844	0.000438615	0.00351242		#N/A	#N/A	#N/A
TIAM1	Tcell lymphoma invasion and metastasis 1		A_72_P706346	0.705005	1.14505	0.00315127	0.0153437		#N/A	#N/A	#N/A
TNFAIP6	tumor necrosis factor alphainduced protein 6		A_72_P032536	0.700563	1.49829	0.0061702	0.0253654		#N/A	#N/A	#N/A
A module is a group of highly interconnected genes.
The module eigengene E is defined asthe weighted mean of the trancriptional profiles which provides the best univariate summary of the within-module variability
Only probes having correlation > 0.70 with the eigengen of the module were listed here
Raw and BH-corrected p-values and fold change expression ratio between HF and LF diets are shown for perirenal adipsoe tissue (PRAT)
The few genes in this module which can be also identified as differentially-expressed by HF diet in subcutaneous adipose tissue (SCAT) are also indicated. Otherwise, the notation was #N/A for non-applicable
