# Supplementary material for: Molecular alterations induced by a high-fat high-fiber diet in porcine adipose tissues: variations according to the anatomical fat location
Source: BMC Genomics. 2016 Feb 18;17:120. doi: 10.1186/s12864-016-2438-3 (PMC4758018; doi:10.1186/s12864-016-2438-3)
Supplement: Additional file 4: Table S4. — Detail list of genes associated with different biological process within a small interconnected module in perirenal adipose tissue of pigs fed a high-fat high-fiber diet. (XLSX 11 kb) [file 12864_2016_2438_MOESM4_ESM.xlsx]

## Sheet: Feuil1
Supplementary File 4. Table S4 Detail list of genes associated with different biological process within a small interconnected module in perirenal adipose tissue of pigs fed a high-fat high-fiber diet
Biological Process	E score	Genes
Defense response, inflammatory response	6.96	IL10, C1QA, C1QC, C1QB, CYBB, TNFAIP6, TNFAIP8L2, CD163, AIF1, HCK, TLR1, CST3, ITGB2, COLEC12, CD300C, CFP, CYBA, STAB1, VSIG4, TYROBP, BLNK
Membrane organization, endocytosis	3.92	CD209, VAV1, MRC1, DAB2, DOCK2, ARRB2, STAB1, FOLR1, HCK, FCER1G, COLEC12
Innate immune response, positive regulation of immune response	3.27	C1QA, C1QB, C1QC, CYBB, CYBA,TNFAIP8L2, TLR1, CFP, COLEC12, VSIG4, CADM1, FYN, FCER1G, SYK
Natural killer cell mediated cytotoxicity, Fc epsilon RI signaling pathway	2.54	VAV1, PIK3CG, PTPN6, FYN, FCER1G, ITGB2, FCGR3B, TYROBP, SYK, BTK, SYK
Protein aminoacid phosphorylation, protein kinase cascade	2.34	IL10, TLR1, PIK3CG, FYN, HCK, CD81, TGFBR3, FES, STK4, CSF1R, DAPK1, BTK, SYK, DOK1
A functional analysis was performed to understand the biological meaning behind 411 genes identified as interconnected in a module dedicated to perirenal adipose tissue response to diet
All genes were up-regulated by a high-fat high fibre (HF) diet compared with a low-fat high-starch diet.
The automatic functional annotation tool DAVID was used to identify biological gene ontology (GO) terms and clustering redundant annotation terms in enriched (E score) biological pathways.
Genes identified by their official symbol included in the different functional clusters were listed in each pathway.
