# Supplementary material for: Molecular alterations induced by a high-fat high-fiber diet in porcine adipose tissues: variations according to the anatomical fat location
Source: BMC Genomics. 2016 Feb 18;17:120. doi: 10.1186/s12864-016-2438-3 (PMC4758018; doi:10.1186/s12864-016-2438-3)
Supplement: Additional file 5: Table S5. — Complete list of key upstream regulators proposed in response to diets in perirenal adipose tissue and associated biological processes. (XLSX 18 kb) [file 12864_2016_2438_MOESM5_ESM.xlsx]

## Sheet: Feuil1
ADDITIONAL FILE 5: Table S5
Complete list of key upstream regulators proposed in response to diets in perirenal adipose tissue and associated biological processes
Items		Name	specificity score	predicted activation	microarray			qPCR		Biological process (GO)
Ranked according to score of specificity					fold-change	p-value		fold-change	p-value
					HF/LF	HF/LF
HSF2	Heat-shock transcription factor 2		4	LF	-1.09	<0.001		-	-	positive regulation of transcription from RNA polymerase II promoter
RXRA	retinoid X receptor, alpha		2.1	LF	-1.13	0.001		-1.33	<0.001	Cellular lipid metabolic process, cholesterol metabolic process, PPAR signaling pathway, response to retinoic acid
PPARD	peroxisome proliferator-activated receptor delta		2.1	LF	-1.2	<0.001		-1.37	<0.001	Apoptotic signaling pathway, cell proliferation, glucose metabolic process, fatty acid catabolic process, cellular response to hypoxia, cholesterol metabolic process
RXRG	retinoid X receptor, gamma		2.1	HF	1.35	<0.001		1.42	<0.001	Response to retinoic acid, steroid hormone mediated pathway
PPARA	peroxisome proliferator-activated receptor alpha		2.1	LF	-1.15	0.003		-1.12	>0.05	Cellular lipid metabolic process, fatty acid transport, negative regulation of glycolytic process, negative regulation of cholesterol storage, negative regulation of macrophage derived foam cell differentiation
NFE2L2 (NRF2)	nuclear factor (erythroid-derived 2)-like 2		2.04	LF	-1.08	>0.05		-1	>0.05	Cellular response to hydrogen peroxide, negative regulation of hydrogen peroxide-induced cell death, proteasome-mediated ubiquitin-dependent protein catabolic process
PPARG	peroxisome proliferator-activated receptor gamma		2.04	LF	-1.14	0.009		1.28	0.001	Glucose homeostasis, fatty acid oxidation, lipid metabolic process, innate immune response, negative regulation of acute inflammatory response
MAF	v-maf avian musculoaponeurotic fibrosarcoma oncogene homolog		1.9	LF	1.14	>0.05		-	-	Cell development, cytokine production
NRF1	nuclear respiratory factor 1		1.82683	LF	1.01	>0.05		1.12	0.001	Generation of precursor metabolites and energy, mitochondrion organization, response to hypoxia
MAFG	v-maf musculoaponeurotic fibrosarcoma oncogene homolog G (avian)		1.81	LF	-1.19	0.004		-	-	Regulation of cell proliferation
SEC16B	SEC16 homolog B		1.81	LF	-1.69	<0.001		-	-	Peroxisome organization
NFE2L1	nuclear factor (erythroid-derived 2)-like 1		1.75	LF	-1.09	0.019		-	-	Inflammatory response
KLF13	Kruppel-like factor 13		1.72	LF	-1.14	0.008		-	-	Negative regulation of cell proliferation, negative regulation of erythrocyte differentiation
CCDC85B	coiled-coil domain containing 85B		1.72	LF	-1.27	<0.001		-	-	Negative regulation of cell growth, negative regulation of fat cell differentiation
MTF1	metal-regulatory transcription factor 1		1.72	LF	-1.03	>0.05		-	-	response to oxidative stress
USF1	upstream transcription factor 1		1.64	LF	-1.06	0.05		-1.01	>0.05	Glucose metabolic process
SREBF1	sterol regulatory element binding transcription factor 1		1.6	LF	-1.24	0.003		-1.16	0.02	Cellular lipid metabolic process, response to glucose, cholesterol metabolic process, regulation of protein stability, regulation of protein targeting to mitochondrion
NKX2-1	NK2 homeobox 1		1.6	LF	nd	nd		-	-	Negative regulation of cell migration
ASNS	Asparagine synthetase		1.49	LF	-1.16	0.003		-	-	Cellular protein metabolic process, negative regulation of apoptotic process
MLXIPL	MLX interacting protein-like (ChREBP)		1.49	LF	-1.54	<0.001		-1.37	0.001	Fatty acid homeostasis, glucose homeostasis, negative regulation of oxidative phosphorylation, negative regulation of cell cycle arrest, positive regulation of glycolytic process
OGT	O-linked N-acetylglucosamine (GlcNAc) transferase		1.49	HF	1.14	<0.001		1.24	<0.001	Apoptotic process, negative regulation of protein ubiquitination, regulation of glycolytic process, regulation of gluconeogenesis involved in cellular glucose homeostasis , response to retinoic acid
MYF6	myogenic factor 6 (herculin)		1.36	LF	-1.13	0.001		-	-	Muscle cell differentiation
MEF2D	myocyte enhancer factor 2D		1.32	HF	1.1	0.049		-	-	Apoptotic process
MEF2A	myocyte enhancer factor 2A		1.24	HF	1.06	0.03		1.09	0.009	MAPK cascade, Apoptotic process, innate immune response, Toll-like receptor pathway
GATA4	GATA protein binding 4		1.24	LF	nd	nd		-	-	BMP signaling pathway, canonical Wnt signaling pathway, cellular response to glucose stimulus
NFYB	nuclear transcription factor Y, beta		1.04	LF	-1.03	>0.05		-	-	Small molecule metabolic process, regulation of transcription
SRY	sex determining region Y		1.04	LF	-1.74	<0.001		-	-	Cell differentiation
SOX1	SRY (sex determining region Y)-box 1		1.04	LF	nd	nd		-	-	Chromatin organization
GALNT1	UDP-N-acetyl-alpha-D-galactosamine:polypeptide N-acetylgalactosaminyltransferase		1	HF	1.21	<0.001		1.04	>0.05	O-glycan processing (carbohydrate metabolic process), cellular protein metabolic process
MAPK14	Mitogen-activated protein kinase 14 (p38)		1	HF	-1.05	>0.05		-	-	Fatty acid oxidation, glucose metabolic process, activation of MAPK activity
ITGA11	integrin, alpha 11		1	LF	-1.2	<0.001		-	-	Cell adhesion
CD53	CD53 molecule		1	HF	1.44	0.002		-	-	Signal transduction (complex with integrins)
B4GALT5	UDP-Gal:betaGlcNAc beta 1,4- galactosyltransferase, polypeptide 5		1	LF	-1.19	<0.001		-	-	O-glycan processing, carbohydrate metabolic process, cellular protein metabolic process
UBL4A	ubiquitin-like 4A		1	LF	-1.14	0.002		-	-	Cellular protein metabolic process, transport
RNF10	Ring-finger 10		1	LF	-1.11	0.023		-	-	Protein autoubiquitination
ACOX2	acyl-CoA oxidase 2, branched chain		1	LF	-1.14	0.003		-	-	Fatty acid beta-oxidation using acyl-CoA oxidase, PPAR signaling pathway
ZNF268	Zinc finger protein 268		1	HF	1.2	<0.001		-	-	Negative regulation of apoptotic process, negative regulation of cell cycle arrest, positive regulation of protein catabolic process
ATP6AP2	ATPase, H+ transporting, lysosomal accessory protein 2		1	LF	-1.19	<0.001		-	-	Cellular protein metabolic process, regulation of MAPK cascade
FEM1A	Fem-1 homolog a		1	LF	-1.13	<0.001		-	-	Protein ubiquitination
CNIH	cornichon homolog (Drosophila)		1	LF	-1.13	<0.001		-	-	Immune response
EBAG9	estrogen receptor binding site associated, antigen, 9		1	LF	-1.2	<0.001		-	-	Apoptotic process, regulation of cell growth
TOMM7	translocase of outer mitochondrial membrane 7 homolog		1	LF	-1.12	0.002		-	-	Cellular protein metabolic process, positive regulation of protein targeting to mitochondrion
DLC1	DLC1 Rho GTPase activating protein		0.99	HF	1.34	<0.001		-	-	Apoptotic process, negative regulation of cell proliferation
MASP1	mannan-binding lectin serine peptidase 1 (C4/C2 activating component of Ra-reactive factor)		0.99	LF	-1.12	0.007		-	-	Proteolysis, innate immune response
DNAJB5	DnaJ (Hsp40) homolog, subfamily B, member 5		0.99	LF	-1.15	0.004		-	-	Protein folding
A list of gene candidates having to regulate a significant number of the differentially-expressed genes in response to diet in perirenal adipose tissue was automatically-obtained using a dedicated algorithm in causality graph of reactions and regulations.
The associated gene ontology terms (GO) for biological processes were manually added to each candidate to help in post-prioritization
The fold-change (FC) between HF to LF diets and p-value obtained after ANOVA with the main effects of diet, line and diet*line were given for microarray data, and when applicable, for qPCR validation
For clarity, fold-change was inversed and preceeded by a minus sign for value less than 1.
bold-face: candidates with difference in expression level with p < 0.05 in micorarray data
The candidates chosen to be studied by qPCR are underlined by grey square
nd: gene not spotted on the micorarray or not validated by quality controls
