# Supplementary material for: Molecular alterations induced by a high-fat high-fiber diet in porcine adipose tissues: variations according to the anatomical fat location
Source: BMC Genomics. 2016 Feb 18;17:120. doi: 10.1186/s12864-016-2438-3 (PMC4758018; doi:10.1186/s12864-016-2438-3)
Supplement: Additional file 6: Table S6. — Complete list of key upstream regulators proposed in response to diets in subcutaneous adipose tissue and associated biological processes. (XLSX 18 kb) [file 12864_2016_2438_MOESM6_ESM.xlsx]

## Sheet: Feuil1
ADDITIONAL FILE 6: Table S6
Complete list of key upstream regulators proposed in response to diets in subcutaneous adipose tissue and associated biological processes
Items		Name	specificity score	predicted activation	microarray data		qPCR data		Biological process (GO)
					fold-change	p-value	fold-change	p-value
		Ranked according to score of specificity
HSF2	Heat-shock transcription factor 2		2.59	LF	-1.08	0.001	-	-	positive regulation of transcription from RNA polymerase II promoter
TEAD3	TEA domain family member 3		2.59	LF	-1.18	<0.001	-	-	Gene expression
HNF1A	HNF1 homeobox A		2.49	LF	-1.03	>0.05	-	-	Glucose homeostasis
MEF2A	myocyte enhancer factor 2A		2.11	LF	1.08	0.04	-1.07	>0.05	MAPK cascade, Apoptotic process, innate immune response, Toll-like receptor pathway
TEAD1	TEA domain family member 1		2.11	LF	-1.19	0.012	-	-	Gene expression
NFE2L2 (NRF2)	nuclear factor (erythroid-derived 2)-like 2		1.95	LF	-1.12	0.003	-1.03	>0.05	Cellular response to hydrogen peroxide, cellular response to TNF, negative regulation of oxidative stress-induced intrinsic apoptotic signaling pathway
MAF1	v-maf avian musculoaponeurotic fibrosarcoma oncogene homolog		1.95	LF	-1.11	<0.001	-	-	Cell development, cytokine production
MTF1	metal-regulatory transcription factor 1		1.94	LF	1.02	ns	-	-	response to oxidative stress
HOXA10	homeobox 10		1.9	LF	-1.14	>0.05	-	-	skeletal system development
MAFG	v-maf musculoaponeurotic fibrosarcoma oncogene homolog G (avian)		1.89	LF	-1.32	<0.001	-	-	Regulation of cell proliferation
USF1	upstream transcription factor 1		1.85	LF	-1.13	0.018	-1.06	>0.05	Glucose metabolic process
KLF13	Kruppel-like factor 13		1.83	LF	-1.14	0.006	-	-	Negative regulation of cell proliferation, negative regulation of erythrocyte differentiation
RARA	retinoic acid receptor, alpha		1.78	LF	-1.16	0.014	-1.16	0.05	Negative regulation of apoptotic process, apoptotic cell clearance, cellular response to retinoic acid
FGFR4	fibroblast growth factor receptor 4		1.78	LF	-1.18	0.009	-	-	Fc-epsilon receptor signaling pathway, innate immune response, glucose homeostasis
IKZF1	IKAROS family zinc finger 1		1.75	LF	nd	nd	-	-	B cell differentiation, T cell differentiation, cell cycle
JAG1	jagged 1		1.73	LF	-1.24	0.001	-	-	T cell mediated immunity
ZNF281	zinc finger protein 281		1.68	HF	-1.09	0.037	-	-	stem cell differentiation
IL25	interleukin 25		1.64	HF	1.13	0.005	-	-	inflammatory response
GTF2IRD1	GTF2I repeat domain containing 1		1.55	LF	-1.75	<0.001	-	-	regulation of transcription
FOXA2	forkhead box A2		1.51	LF	-1.15	>0.05	-	-	cell fate specification, negative detection of glucose, negative regulation of glucokinase
PAX6	paired box 6		1.51	LF	nd	nd	-	-	cell fate determination, glucose homeostasis
SREBF2	sterol regulatory element binding transcription factor 2		1.48	LF	-1.07	>0.05	-1.02	>0.05	Cellular lipid metabolic process, cholesterol metabolic process, positive regulation of protein targeting to mitochondrion
HNF4A	hepatocyte nuclear factor 4, alpha		1.45	LF	-1.03	>0.05	-	-	Lipid metabolic process, glucose homeostasis, intracellular receptor signaling pathway, cholesterol homeostasis
MYF5	myogenic factor 5		1.32	LF	nd	nd	-	-	muscle cell differentiation
YY1	YY1 transcription factor		1.13	LF	-1.32	<0.001	-	-	Cell differentiation
MEF2C	myocyte enhancer factor 2C		1.13	HF	1.11	0.008	-	-	B cell receptor signaling pathway, apoptotic process
VDR	vitamine D receptor		1	LF	-1.56	>0.05	-	-	steroid hormone mediated signaling pathway
COPS2	COP9 signalosome subunit 2		1	LF	-1.11	0.006	-	-	cell proliferation, signal transduction
ITGA11	integrin alpha 11		1	LF	-1.18	0.004	-	-	Cell adhesion,extracellular matrix organization
GLOD4	glyoxalase domain containing 4		1	LF	-1.17	0.005	-	-	Mitochondrial component
STARD7	StAR-related lipid transfer (START) domain containing 7		1	LF	-1.11	<0.001	-	-	Lipid binding
PPP1R1A	protein phosphatase 1, regulatory (inhibitor) subunit 1A		1	HF	1.32	0.004	1.35	0.01	Glycogen metabolic process, intracellular signal transduction
CLCN3	chloride channel, voltage-sensitive 3		1	LF	-1.15	<0.001	-	-	Transmembrane transport
PPP1R3C	protein phosphatase 1, regulatory (inhibitor) subunit 3c		1	LF	-1.31	0.002	-	-	Glucose emtabolic process, glycogen biosynthetic process
THRA	thyroid hormone receptor alpha		1	LF	-1.04	>0.05	-	-	protein binding, steroid hormone receptor activity, regulation of lipid catabolic process
SP1	Sp1 transcription factor		0.99	LF	1.16	0.015	-	-	Cellular lipid metabolic process
RXRA	retinoid X receptor, alpha		0.98	LF	-1.15	0.003	-1.31	<0.001	Cellular lipid metabolic process, cholesterol metabolic process, PPAR signaling pathway, response to retinoic acid
LDLR	low density lipoprotein receptor		0.97	LF	-1.25	<0.001	-	-	Cholesterol metabolic process, retinoid metabolic process
NR1I2	nuclear receptor subfamily 1, group I, member 2		0.97	LF	-1.17	>0.05	-	-	Steroid metabolic process
PPARD	peroxisome proliferator-activated receptor delta		0.97	LF	-1.5	<0.001	-1.41	<0.001	Apoptotic signaling pathway, cell proliferation, glucose metabolic process, fatty acid catabolic process, cellular response to hypoxia, cholesterol metabolic process
PBX1	pre-B-cell leukemia homeobox 1		0.95	HF	1.21	0.001	-	-	steroid biosynthetic process, regulation of cell proliferation
NRF1	nuclear respiratory factor 1		0.94	LF	-1.01	>0.05	1	>0.05	Generation of precursor metabolites and energy, cellular lipid metabolic process, mitochondrion organization, response to hypoxia
PPARGC1A	peroxisome proliferator-activated receptor gamma, coactivator 1 alpha		0.92	HF	1.24	0.012	-	-	Fatty acid oxidation, gluconeogenesis
SREBF1	sterol regulatory element binding transcription factor 1		0.91	LF	-1.19	0.008	-1.18	0.012	Cellular lipid metabolic process, response to glucose, cholesterol metabolic process, regulation of protein stability, regulation of protein targeting to mitochondrion
NFYB	nuclear transcription factor Y, beta		0.91	LF	1.03	>0.05	-	-	Small molecule metabolic process, regulation of transcription
NFYA	nuclear transcription factor Y, alpha		0.91	LF	1.05	>0.05	-	-	Small molecule metabolic process, regulation of stem cell proliferation
NR1H3	nuclear receptor subfamily 1, group H, member 3		0.91	LF	1.11	0.011	-	-	Negative regulation of proteolysis, cellular lipid metabolic process, cholesterol homeostasis, intracellular receptor mediated pathway
A list of gene candidates having to regulate a significant number of the differentially-expressed genes in response to diet in perirenal adipose tissue was automatically-obtained using a dedicated algorithm in causality graph of reactions and regulations.
The associated gene ontology terms (GO) for biological processes were manually added to each candidate to help in post-prioritization
The fold-change (FC) between HF to LF diets and p-value obtained after ANOVA with the main effects of diet, line and diet*line were given for microarray data, and when applicable, for qPCR validation
For clarity, fold-change was inversed and preceeded by a minus sign for value less than 1.
bold-face: candidates with difference in expression level with p < 0.05 in micorarray data
The candidates chosen to be studied by qPCR are underlined by grey square
nd: gene not spotted on the micorarray or not validated by quality controls
